# Supplementary material for: 1-Methyl-3-(4-chloro­benzo­yl)imidazo[1,2-a]pyridin-1-ium-2-olate
Source: Acta Crystallogr Sect E Struct Rep Online. 2011 Sep 30;67(Pt 10):o2814. doi: 10.1107/S1600536811039614 (PMC3201236; doi:10.1107/S1600536811039614)
Supplement: Supplementary file 1 [file e-67-o2814-sup1.cif]

##############################################################################
#                                                                            #
# This CIF contains the data in a paper accepted for publication in          #
# Acta Crystallographica Section E. It conforms to the requirements of       #
# Notes for Authors for Acta Crystallographica Section E, and has been       #
# peer reviewed under the auspices of the IUCr Commission on Journals.       #
#                                                                            #
# Full details of the Crystallographic Information File format               #
# are given in the paper "The Crystallographic Information File (CIF):       #
# a New Standard Archive File for Crystallography" by S. R. Hall, F. H.      #
# Allen and I. D. Brown [Acta Cryst. (1991), A47, 655-685].                  #
#                                                                            #
# The current version of the core CIF dictionary is obtainable from          #
# ftp://ftp.iucr.org/pub/cif_core.dic.                                       #
#                                                                            #
# Software is freely available for graphical display of the structure(s)     #
# in this CIF. For information consult the CIF software page                 #
# http://www.iucr.org/resources/cif/software.                                #
#                                                                            #
# This file may be used for bona fide research purposes within the           #
# scientific community so long as proper attribution is given to the journal # 
# article from which it was obtained.                                        #
#                                                                            #
##############################################################################
data_global
_audit_creation_method
;
 WinGX, XCAD4, SHELXL97, manual editing of idlin1.cif
;
_journal_date_recd_electronic     2011-09-12
_journal_date_accepted     2011-09-27
_journal_name_full     'Acta Crystallographica, Section E'
_journal_year     2011
_journal_volume     67
_journal_issue     10
_journal_page_first     o2814
_journal_page_last     o2814
_journal_paper_category     QO
_journal_coeditor_code     YK2022
_publ_contact_author_name     'Dr Victor B. Rybakov'
_publ_contact_author_address
; Departament of Chemistry, Moscow State University,
  119992 Moscow, Russian Federation
;
_publ_contact_author_email     'rybakov20021@yandex.ru'
_publ_contact_author_fax     '7-495-9390898'
_publ_contact_author_phone     '7-495-9393654'
_publ_section_title
;
1-Methyl-3-(4-chlorobenzoyl)imidazo[1,2-<i>a</i>]pyridin-1-ium-2-olate
;
loop_
    _publ_author_name
    _publ_author_address
    'Victor B. Rybakov '
; Departament of Chemistry, Moscow State University
  119992 Moscow, Russian Federation
;
    'Eugene V. Babaev '
; Departament of Chemistry, Moscow State University
  119992 Moscow, Russian Federation
;
data_I
_chemical_name_systematic
;
1-Methyl-3-(4-chlorobenzoyl)imidazo[1,2-<i>a</i>]pyridin-1-ium-2-olate
;
_chemical_name_common     ?
_chemical_formula_moiety     'C15 H11 Cl N2 O2'
_chemical_formula_sum     'C15 H11 Cl N2 O2'
_chemical_formula_iupac     'C15 H11 Cl N2 O2'
_chemical_formula_weight     286.71
_chemical_melting_point_gt     479
_chemical_melting_point_lt     481
_symmetry_cell_setting     monoclinic
_symmetry_space_group_name_H-M     'P 21/c'
_symmetry_space_group_name_Hall     '-P 2ybc'
loop_
    _symmetry_equiv_pos_as_xyz
    'x, y, z'
    '-x, y+1/2, -z+1/2'
    '-x, -y, -z'
    'x, -y-1/2, z-1/2'
_cell_length_a     8.190(8)
_cell_length_b     13.914(3)
_cell_length_c     11.675(4)
_cell_angle_alpha     90.00
_cell_angle_beta     102.38(2)
_cell_angle_gamma     90.00
_cell_volume     1299.5(14)
_cell_formula_units_Z     4
_cell_measurement_reflns_used     25
_cell_measurement_theta_min     13.02
_cell_measurement_theta_max     14.77
_cell_measurement_temperature     295(2)
_exptl_crystal_description     'prism'
_exptl_crystal_colour     'green'
_exptl_crystal_size_max     0.30
_exptl_crystal_size_mid     0.30
_exptl_crystal_size_min     0.30
_exptl_crystal_density_diffrn     1.465
_exptl_crystal_density_meas     ?
_exptl_crystal_density_method     'not measured'
_exptl_crystal_F_000     592
_exptl_absorpt_coefficient_mu     0.296
_exptl_absorpt_correction_type     none
_exptl_absorpt_process_details     ?
_exptl_absorpt_correction_T_min     ?
_exptl_absorpt_correction_T_max     ?
_exptl_special_details     ?
_diffrn_ambient_temperature     295(2)
_diffrn_radiation_type     'MoK\a'
_diffrn_radiation_wavelength     0.71073
_diffrn_radiation_source     'fine-focus sealed tube'
_diffrn_radiation_monochromator     'graphite'
_diffrn_measurement_device_type     'Enraf--Nonius CAD-4'
_diffrn_measurement_device     '\k-geometry diffractometer'
_diffrn_measurement_method     'non-profiled \w'
_diffrn_reflns_number     2675
_diffrn_reflns_av_R_equivalents     0.0419
_diffrn_reflns_av_sigmaI/netI     0.0554
_diffrn_reflns_theta_min     2.31
_diffrn_reflns_theta_max     25.97
_diffrn_reflns_theta_full     25.97
_diffrn_measured_fraction_theta_max     1.000
_diffrn_measured_fraction_theta_full     1.000
_diffrn_reflns_limit_h_min     -10
_diffrn_reflns_limit_h_max     9
_diffrn_reflns_limit_k_min     0
_diffrn_reflns_limit_k_max     17
_diffrn_reflns_limit_l_min     0
_diffrn_reflns_limit_l_max     14
_diffrn_standards_number     1
_diffrn_standards_interval_count     200
_diffrn_standards_interval_time     60
_diffrn_standards_decay_%     2
loop_
    _diffrn_standard_refln_index_h
    _diffrn_standard_refln_index_k
    _diffrn_standard_refln_index_l
    2 1 1
_refine_special_details
;
 Refinement of <i>F</i>^2^ against ALL reflections. The weighted
 <i>R</i>-factor w<i>R</i> and goodness of fit </i>S</i> are based on
 <i>F</i>^2^, conventional <i>R</i>-factors <i>R</i> are based
 on <i>F</i>, with <i>F</i> set to zero for negative <i>F</i>^2^. The threshold
 expression of <i>F</i>^2^ > 2\s(<i>F</i>^2^) is used only for calculating
 <i>R</i>-factors(gt) etc. and is not relevant to the choice of reflections
 for refinement. <i>R</i>-factors based on <i>F</i>^2^ are statistically about
 twice as large as those based on <i>F</i>, and <i>R</i>-factors based on ALL
 data will be even larger.
;
_reflns_number_total     2546
_reflns_number_gt     1486
_reflns_threshold_expression     I>2\s(I)
_refine_ls_structure_factor_coef     Fsqd
_refine_ls_matrix_type     full
_refine_ls_R_factor_all     0.0953
_refine_ls_R_factor_gt     0.0439
_refine_ls_wR_factor_gt     0.0871
_refine_ls_wR_factor_ref     0.1065
_refine_ls_goodness_of_fit_ref     0.941
_refine_ls_restrained_S_all     0.941
_refine_ls_number_reflns     2546
_refine_ls_number_parameters     182
_refine_ls_number_restraints     0
_refine_ls_hydrogen_treatment     constr
_refine_ls_weighting_scheme     calc
_refine_ls_weighting_details
                 'calc w=1/[\s^2^(Fo^2^)+(0.0433P)^2^] where P=(Fo^2^+2Fc^2^)/3'
_atom_sites_solution_hydrogens     geom
_atom_sites_solution_primary     direct
_atom_sites_solution_secondary     difmap
_refine_ls_shift/su_max     0.000
_refine_ls_shift/su_mean     0.000
_refine_diff_density_max     0.147
_refine_diff_density_min     -0.260
_refine_ls_extinction_method     'none'
_refine_ls_extinction_coef     ?
loop_
    _atom_type_symbol
    _atom_type_description
    _atom_type_scat_dispersion_real
    _atom_type_scat_dispersion_imag
    _atom_type_scat_source
    'C' 'C' 0.0033 0.0016
                         'International Tables Vol C Tables 4.2.6.8 and 6.1.1.4'
    'H' 'H' 0.0000 0.0000
                         'International Tables Vol C Tables 4.2.6.8 and 6.1.1.4'
    'Cl' 'Cl' 0.1484 0.1585
                         'International Tables Vol C Tables 4.2.6.8 and 6.1.1.4'
    'N' 'N' 0.0061 0.0033
                         'International Tables Vol C Tables 4.2.6.8 and 6.1.1.4'
    'O' 'O' 0.0106 0.0060
                         'International Tables Vol C Tables 4.2.6.8 and 6.1.1.4'
_computing_data_collection     '<i>CAD-4 Software</i> (Enraf--Nonius, 1994)'
_computing_cell_refinement     '<i>CAD-4 Software</i> (Enraf--Nonius, 1994)'
_computing_data_reduction     '<i>XCAD4</i> (Harms & Wocadlo, 1995)'
_computing_structure_solution     '<i>SHELXS97</i> (Sheldrick, 2008)'
_computing_structure_refinement     '<i>SHELXL97</i> (Sheldrick, 2008)'
_computing_molecular_graphics     '<i>ORTEP-3</i> (Farrugia, 1997)'
_computing_publication_material     '<i>WinGX</i> (Farrugia, 1999)'
loop_
    _atom_site_type_symbol
    _atom_site_label
    _atom_site_fract_x
    _atom_site_fract_y
    _atom_site_fract_z
    _atom_site_U_iso_or_equiv
    _atom_site_adp_type
    _atom_site_calc_flag
    _atom_site_refinement_flags
    _atom_site_occupancy
    _atom_site_symmetry_multiplicity
    _atom_site_disorder_assembly
    _atom_site_disorder_group
    N N1 0.0863(3) 0.54749(15) 0.22101(19) 0.0505(6) Uani d . 1 1 . .
    C C2 0.1226(3) 0.45544(18) 0.1820(2) 0.0449(6) Uani d . 1 1 . .
    O O2 0.0815(2) 0.38150(13) 0.22548(16) 0.0594(5) Uani d . 1 1 . .
    C C3 0.2076(3) 0.47398(16) 0.0895(2) 0.0424(6) Uani d . 1 1 . .
    N N4 0.2102(2) 0.57470(13) 0.07555(17) 0.0416(5) Uani d . 1 1 . .
    C C5 0.2755(3) 0.62878(19) -0.0013(2) 0.0521(7) Uani d . 1 1 . .
    H H5 0.3244 0.5997 -0.0574 0.063 Uiso calc R 1 1 . .
    C C6 0.2675(4) 0.7264(2) 0.0060(3) 0.0646(9) Uani d . 1 1 . .
    H H6 0.3118 0.7641 -0.0457 0.078 Uiso calc R 1 1 . .
    C C7 0.1947(4) 0.7704(2) 0.0887(3) 0.0690(9) Uani d . 1 1 . .
    H H7 0.1903 0.8371 0.0920 0.083 Uiso calc R 1 1 . .
    C C8 0.1292(4) 0.71635(19) 0.1653(3) 0.0609(8) Uani d . 1 1 . .
    H H8 0.0801 0.7453 0.2213 0.073 Uiso calc R 1 1 . .
    C C9 0.1377(3) 0.61773(18) 0.1577(2) 0.0469(6) Uani d . 1 1 . .
    C C11 -0.0063(4) 0.5623(2) 0.3124(3) 0.0725(9) Uani d . 1 1 . .
    H H11A 0.0696 0.5797 0.3840 0.109 Uiso calc R 1 1 . .
    H H11B -0.0636 0.5041 0.3240 0.109 Uiso calc R 1 1 . .
    H H11C -0.0863 0.6129 0.2895 0.109 Uiso calc R 1 1 . .
    C C30 0.2748(3) 0.40950(17) 0.0162(2) 0.0459(6) Uani d . 1 1 . .
    O O30 0.3115(3) 0.43543(13) -0.07607(15) 0.0659(6) Uani d . 1 1 . .
    C C31 0.3064(3) 0.30759(17) 0.0552(2) 0.0390(6) Uani d . 1 1 . .
    C C32 0.3762(3) 0.28280(17) 0.1699(2) 0.0451(6) Uani d . 1 1 . .
    H H32 0.3955 0.3304 0.2271 0.054 Uiso calc R 1 1 . .
    C C33 0.4177(3) 0.18918(18) 0.2012(2) 0.0463(6) Uani d . 1 1 . .
    H H33 0.4654 0.1733 0.2785 0.056 Uiso calc R 1 1 . .
    C C34 0.3869(3) 0.11962(17) 0.1154(2) 0.0450(6) Uani d . 1 1 . .
    Cl Cl34 0.43791(11) 0.00078(5) 0.15427(8) 0.0725(3) Uani d . 1 1 . .
    C C35 0.3144(3) 0.14142(17) 0.0010(2) 0.0478(7) Uani d . 1 1 . .
    H H35 0.2914 0.0931 -0.0552 0.057 Uiso calc R 1 1 . .
    C C36 0.2766(3) 0.23515(18) -0.0291(2) 0.0460(7) Uani d . 1 1 . .
    H H36 0.2305 0.2507 -0.1068 0.055 Uiso calc R 1 1 . .
loop_
    _atom_site_aniso_label
    _atom_site_aniso_U_11
    _atom_site_aniso_U_22
    _atom_site_aniso_U_33
    _atom_site_aniso_U_12
    _atom_site_aniso_U_13
    _atom_site_aniso_U_23
    N1 0.0450(14) 0.0641(14) 0.0448(14) 0.0060(11) 0.0150(12) -0.0039(12)
    C2 0.0378(16) 0.0555(15) 0.0389(15) 0.0004(12) 0.0023(13) -0.0033(13)
    O2 0.0603(13) 0.0647(12) 0.0568(13) -0.0035(10) 0.0208(11) 0.0127(10)
    C3 0.0415(15) 0.0452(13) 0.0396(15) 0.0000(11) 0.0071(13) 0.0030(11)
    N4 0.0339(12) 0.0468(11) 0.0409(12) 0.0017(9) 0.0012(10) 0.0011(10)
    C5 0.0418(17) 0.0627(17) 0.0506(17) 0.0017(13) 0.0071(14) 0.0112(14)
    C6 0.050(2) 0.0561(17) 0.082(2) -0.0012(14) 0.0015(18) 0.0165(16)
    C7 0.056(2) 0.0515(17) 0.089(3) 0.0079(15) -0.0079(19) -0.0010(18)
    C8 0.0476(19) 0.0582(17) 0.072(2) 0.0084(14) 0.0022(17) -0.0111(16)
    C9 0.0372(16) 0.0568(15) 0.0460(17) 0.0101(12) 0.0071(13) -0.0063(13)
    C11 0.069(2) 0.098(2) 0.057(2) 0.0132(18) 0.0286(18) -0.0073(18)
    C30 0.0430(16) 0.0554(16) 0.0382(16) -0.0002(12) 0.0060(13) 0.0004(12)
    O30 0.0985(17) 0.0675(12) 0.0383(11) 0.0132(11) 0.0289(12) 0.0086(10)
    C31 0.0336(14) 0.0519(14) 0.0291(14) 0.0011(11) 0.0012(11) -0.0001(11)
    C32 0.0471(17) 0.0500(14) 0.0359(15) -0.0021(12) 0.0037(13) -0.0056(12)
    C33 0.0409(16) 0.0557(15) 0.0392(15) 0.0044(12) 0.0019(12) 0.0035(13)
    C34 0.0362(15) 0.0475(14) 0.0536(17) 0.0070(11) 0.0149(14) 0.0050(13)
    Cl34 0.0791(6) 0.0543(4) 0.0870(7) 0.0176(4) 0.0246(5) 0.0101(4)
    C35 0.0469(17) 0.0510(15) 0.0434(16) 0.0013(12) 0.0055(13) -0.0132(13)
    C36 0.0412(16) 0.0596(16) 0.0343(15) 0.0038(12) 0.0016(13) -0.0043(12)
_geom_special_details
;
All s.u.'s (except the s.u. in the dihedral angle between two l.s. planes) are
estimated using the full covariance matrix. The cell s.u.'s are taken into
account individually in the estimation of s.u.'s in distances, angles and
torsion angles; correlations between s.u.'s in cell parameters are only used
when they are defined by crystal symmetry. An approximate (isotropic)
treatment of cell s.u.'s is used for estimating s.u.'s involving l.s. planes.
;
loop_
    _geom_bond_atom_site_label_1
    _geom_bond_atom_site_label_2
    _geom_bond_site_symmetry_2
    _geom_bond_distance
    _geom_bond_publ_flag
    Cl34 C34 . 1.742(2) ?
    N4 C5 . 1.365(3) ?
    N4 C9 . 1.370(3) ?
    N4 C3 . 1.412(3) ?
    C2 C3 . 1.428(3) ?
    C3 C30 . 1.429(3) ?
    C2 O2 . 1.226(3) ?
    C2 N1 . 1.412(3) ?
    N1 C9 . 1.346(3) ?
    N1 C11 . 1.450(3) ?
    C9 C8 . 1.378(3) ?
    C8 C7 . 1.364(4) ?
    C8 H8 . 0.9300 ?
    C7 C6 . 1.382(4) ?
    C7 H7 . 0.9300 ?
    C6 C5 . 1.364(4) ?
    C6 H6 . 0.9300 ?
    C5 H5 . 0.9300 ?
    C30 O30 . 1.233(3) ?
    C30 C31 . 1.495(3) ?
    C31 C32 . 1.382(3) ?
    C31 C36 . 1.393(3) ?
    C32 C33 . 1.376(3) ?
    C32 H32 . 0.9300 ?
    C33 C34 . 1.377(3) ?
    C33 H33 . 0.9300 ?
    C34 C35 . 1.374(3) ?
    C35 C36 . 1.369(3) ?
    C35 H35 . 0.9300 ?
    C36 H36 . 0.9300 ?
    C11 H11A . 0.9600 ?
    C11 H11B . 0.9600 ?
    C11 H11C . 0.9600 ?
loop_
    _geom_angle_atom_site_label_1
    _geom_angle_atom_site_label_2
    _geom_angle_atom_site_label_3
    _geom_angle_site_symmetry_1
    _geom_angle_site_symmetry_3
    _geom_angle
    _geom_angle_publ_flag
    C5 N4 C9 . . 120.6(2) ?
    C5 N4 C3 . . 129.8(2) ?
    C9 N4 C3 . . 109.5(2) ?
    N4 C3 C2 . . 106.7(2) ?
    N4 C3 C30 . . 122.5(2) ?
    C2 C3 C30 . . 130.7(2) ?
    O2 C2 N1 . . 122.1(2) ?
    O2 C2 C3 . . 133.4(2) ?
    N1 C2 C3 . . 104.5(2) ?
    C9 N1 C2 . . 111.7(2) ?
    C9 N1 C11 . . 125.1(2) ?
    C2 N1 C11 . . 123.1(2) ?
    N1 C9 N4 . . 107.5(2) ?
    N1 C9 C8 . . 131.5(3) ?
    N4 C9 C8 . . 121.0(3) ?
    C7 C8 C9 . . 118.4(3) ?
    C7 C8 H8 . . 120.8 ?
    C9 C8 H8 . . 120.8 ?
    C8 C7 C6 . . 120.2(3) ?
    C8 C7 H7 . . 119.9 ?
    C6 C7 H7 . . 119.9 ?
    C5 C6 C7 . . 121.3(3) ?
    C5 C6 H6 . . 119.4 ?
    C7 C6 H6 . . 119.4 ?
    C6 C5 N4 . . 118.5(3) ?
    C6 C5 H5 . . 120.7 ?
    N4 C5 H5 . . 120.7 ?
    O30 C30 C3 . . 122.5(2) ?
    O30 C30 C31 . . 119.0(2) ?
    C3 C30 C31 . . 118.5(2) ?
    C32 C31 C36 . . 118.5(2) ?
    C32 C31 C30 . . 122.7(2) ?
    C36 C31 C30 . . 118.6(2) ?
    C33 C32 C31 . . 121.4(2) ?
    C33 C32 H32 . . 119.3 ?
    C31 C32 H32 . . 119.3 ?
    C32 C33 C34 . . 118.4(2) ?
    C32 C33 H33 . . 120.8 ?
    C34 C33 H33 . . 120.8 ?
    C35 C34 C33 . . 121.7(2) ?
    C35 C34 Cl34 . . 119.5(2) ?
    C33 C34 Cl34 . . 118.8(2) ?
    C36 C35 C34 . . 119.1(2) ?
    C36 C35 H35 . . 120.4 ?
    C34 C35 H35 . . 120.4 ?
    C35 C36 C31 . . 120.8(2) ?
    C35 C36 H36 . . 119.6 ?
    C31 C36 H36 . . 119.6 ?
    N1 C11 H11A . . 109.5 ?
    N1 C11 H11B . . 109.5 ?
    N1 C11 H11C . . 109.5 ?
    H11A C11 H11B . . 109.5 ?
    H11A C11 H11C . . 109.5 ?
    H11B C11 H11C . . 109.5 ?
loop_
    _geom_torsion_atom_site_label_1
    _geom_torsion_atom_site_label_2
    _geom_torsion_atom_site_label_3
    _geom_torsion_atom_site_label_4
    _geom_torsion_site_symmetry_1
    _geom_torsion_site_symmetry_2
    _geom_torsion_site_symmetry_3
    _geom_torsion_site_symmetry_4
    _geom_torsion
    _geom_torsion_publ_flag
    C5 N4 C3 C2 . . . . -179.6(2) ?
    C9 N4 C3 C2 . . . . 2.5(3) ?
    C5 N4 C3 C30 . . . . -2.0(4) ?
    C9 N4 C3 C30 . . . . -179.9(2) ?
    N4 C3 C2 O2 . . . . 176.9(3) ?
    C30 C3 C2 O2 . . . . -0.5(5) ?
    N4 C3 C2 N1 . . . . -2.5(3) ?
    C30 C3 C2 N1 . . . . -179.8(3) ?
    O2 C2 N1 C9 . . . . -177.7(2) ?
    C3 C2 N1 C9 . . . . 1.8(3) ?
    O2 C2 N1 C11 . . . . -2.0(4) ?
    C3 C2 N1 C11 . . . . 177.5(2) ?
    C2 N1 C9 N4 . . . . -0.3(3) ?
    C11 N1 C9 N4 . . . . -175.9(2) ?
    C2 N1 C9 C8 . . . . -179.5(3) ?
    C11 N1 C9 C8 . . . . 4.9(5) ?
    C5 N4 C9 N1 . . . . -179.5(2) ?
    C3 N4 C9 N1 . . . . -1.4(3) ?
    C5 N4 C9 C8 . . . . -0.2(4) ?
    C3 N4 C9 C8 . . . . 177.9(3) ?
    N1 C9 C8 C7 . . . . 179.3(3) ?
    N4 C9 C8 C7 . . . . 0.1(4) ?
    C9 C8 C7 C6 . . . . -0.1(5) ?
    C8 C7 C6 C5 . . . . 0.1(5) ?
    C7 C6 C5 N4 . . . . -0.2(4) ?
    C9 N4 C5 C6 . . . . 0.3(4) ?
    C3 N4 C5 C6 . . . . -177.5(2) ?
    N4 C3 C30 O30 . . . . -13.5(4) ?
    C2 C3 C30 O30 . . . . 163.5(3) ?
    N4 C3 C30 C31 . . . . 164.6(2) ?
    C2 C3 C30 C31 . . . . -18.4(4) ?
    O30 C30 C31 C32 . . . . 136.1(3) ?
    C3 C30 C31 C32 . . . . -42.1(4) ?
    O30 C30 C31 C36 . . . . -38.7(4) ?
    C3 C30 C31 C36 . . . . 143.1(2) ?
    C36 C31 C32 C33 . . . . 0.7(4) ?
    C30 C31 C32 C33 . . . . -174.1(2) ?
    C31 C32 C33 C34 . . . . -0.5(4) ?
    C32 C33 C34 C35 . . . . -0.9(4) ?
    C32 C33 C34 Cl34 . . . . -179.66(19) ?
    C33 C34 C35 C36 . . . . 2.0(4) ?
    Cl34 C34 C35 C36 . . . . -179.18(19) ?
    C34 C35 C36 C31 . . . . -1.8(4) ?
    C32 C31 C36 C35 . . . . 0.5(4) ?
    C30 C31 C36 C35 . . . . 175.5(2) ?
loop_
    _geom_hbond_atom_site_label_D
    _geom_hbond_atom_site_label_H
    _geom_hbond_atom_site_label_A
    _geom_hbond_site_symmetry_A
    _geom_hbond_distance_DH
    _geom_hbond_distance_HA
    _geom_hbond_distance_DA
    _geom_hbond_angle_DHA
    C5 H5 O30 1_555 0.93 2.296 2.863(3) 118.83
    C8 H8 O2 2_555 0.93 2.466 3.291(4) 147.86
    C32 H32 Cl34 2_655 0.93 2.931 3.794(3) 154.93
