# Supplementary material for: 1-Methyl-3-(4-chloro­benzo­yl)imidazo[1,2-a]pyridin-1-ium-2-olate
Source: Acta Crystallogr Sect E Struct Rep Online. 2011 Sep 30;67(Pt 10):o2814. doi: 10.1107/S1600536811039614 (PMC3201236; doi:10.1107/S1600536811039614)
Supplement: Supplementary file 2 [file e-67-o2814-Isup2.hkl]

# 
# h,k,l, Fc-squared, Fo-squared, sigma(Fo-squared) and status flag 
# 
data_I
_shelx_title '  idlin1 in P 21/C' 
_shelx_refln_list_code          4 
_shelx_F_calc_maximum      190.13 
_exptl_crystal_F_000       592.00 
_reflns_d_resolution_high  0.8114 
 
loop_ 
 _symmetry_equiv_pos_as_xyz 
 'x, y, z' 
 '-x, y+1/2, -z+1/2' 
 '-x, -y, -z' 
 'x, -y-1/2, z-1/2' 
 
_cell_length_a     8.1897 
_cell_length_b    13.9142 
_cell_length_c    11.6752 
_cell_angle_alpha  90.000 
_cell_angle_beta  102.380 
_cell_angle_gamma  90.000 
 
_shelx_F_squared_multiplier     1.000 
 
loop_ 
 _refln_index_h 
 _refln_index_k 
 _refln_index_l 
 _refln_F_squared_calc 
 _refln_F_squared_meas 
 _refln_F_squared_sigma 
 _refln_observed_status 
   1   0   0      129.81      122.22      2.80 o 
   2   0   0     5524.57     5598.63    134.59 o 
   3   0   0      245.23      270.89     19.30 o 
   4   0   0      116.49      114.09      6.62 o 
   5   0   0      269.14      254.85     10.83 o 
   6   0   0      668.13      675.70     17.83 o 
   7   0   0      388.67      424.85     16.43 o 
   8   0   0       18.48        2.42     11.88 o 
   9   0   0        1.42       18.36     13.85 o 
   1   1   0      907.57     1008.45      7.70 o 
   2   1   0    10597.76    10642.08    461.15 o 
   3   1   0      801.12      777.13     51.46 o 
   4   1   0      876.16      839.93     59.87 o 
   5   1   0       15.84       21.35     13.85 o 
   6   1   0        0.19        3.22     12.37 o 
   7   1   0        0.24       -2.61      7.60 o 
   8   1   0       17.73       17.43      8.91 o 
   9   1   0       43.02       15.77     14.84 o 
   0   2   0     1739.98     1703.10     13.85 o 
   1   2   0      203.36      185.85      7.42 o 
   2   2   0     4431.86     4148.28     22.76 o 
   3   2   0      590.56      561.95     28.20 o 
   4   2   0        9.03       10.72      4.95 o 
   5   2   0       64.58       51.75      7.13 o 
   6   2   0       60.19       50.92     11.38 o 
   7   2   0       16.00        6.32      8.41 o 
   8   2   0       44.69       39.81      9.27 o 
   9   2   0      139.51      121.42     12.23 o 
   1   3   0     1255.08     1235.34     19.79 o 
   2   3   0      115.67      109.37      4.90 o 
   3   3   0        1.49       -0.49      3.50 o 
   4   3   0      250.96      229.30     15.83 o 
   5   3   0        9.58       16.62      6.43 o 
   6   3   0       40.97       44.19      7.60 o 
   7   3   0        2.64       -7.47     18.80 o 
   8   3   0        0.09        0.59      6.89 o 
   9   3   0        4.48       -1.41     10.89 o 
   0   4   0     1639.87     1628.88     17.81 o 
   1   4   0     1409.63     1264.96     17.81 o 
   2   4   0      259.19      241.07     12.37 o 
   3   4   0     1054.29      983.05     19.79 o 
   4   4   0       80.97       77.85      5.92 o 
   5   4   0      330.02      309.14     11.38 o 
   6   4   0       49.83       53.89      7.32 o 
   7   4   0       22.91       16.90     14.35 o 
   8   4   0       29.80       28.99      7.84 o 
   9   4   0       36.14       25.96     12.37 o 
   1   5   0        6.55        3.53      3.96 o 
   2   5   0      191.80      162.47     16.33 o 
   3   5   0      625.55      635.73     20.78 o 
   4   5   0        1.91       -3.58      4.95 o 
   5   5   0       13.53       22.27      5.60 o 
   6   5   0      137.39      129.98      9.72 o 
   7   5   0        0.10       -5.89      6.62 o 
   8   5   0       32.92       15.59      8.31 o 
   9   5   0       84.43       68.42     13.36 o 
   0   6   0      641.71      613.55     13.85 o 
   1   6   0     3198.10     2880.61     33.15 o 
   2   6   0     2714.42     2649.64     35.63 o 
   3   6   0      193.11      178.93      7.42 o 
   4   6   0      122.68      117.28      7.32 o 
   5   6   0       88.00       92.54     16.33 o 
   6   6   0       18.78       26.15      6.62 o 
   7   6   0       41.14       27.58      7.32 o 
   8   6   0      125.89      101.95     18.31 o 
   9   6   0       30.20       43.49     12.37 o 
   1   7   0      381.31      393.86      9.10 o 
   2   7   0        4.76       12.54      6.43 o 
   3   7   0      140.52      146.89      7.92 o 
   4   7   0      342.68      354.38     11.20 o 
   5   7   0       55.57       69.38     10.39 o 
   6   7   0       51.83       57.23      8.02 o 
   7   7   0       69.62       61.62      8.31 o 
   8   7   0        0.01        6.43      6.30 o 
   9   7   0        1.97        0.00      8.91 o 
   0   8   0      761.14      723.40     16.82 o 
   1   8   0      425.76      404.11     11.88 o 
   2   8   0       86.42       75.42      5.60 o 
   3   8   0      151.44      140.24      7.00 o 
   4   8   0        3.50       -0.15      4.51 o 
   5   8   0        2.31       10.89      4.90 o 
   6   8   0       94.04      108.06     20.78 o 
   7   8   0       43.34       41.40      8.91 o 
   8   8   0        0.31       -5.94      5.94 o 
   1   9   0        2.57        6.93      3.96 o 
   2   9   0      261.95      254.08      8.73 o 
   3   9   0        0.01        0.49      4.20 o 
   4   9   0       64.76       66.35      6.62 o 
   5   9   0        2.22       -0.40      5.21 o 
   6   9   0       43.28       53.73      7.00 o 
   7   9   0        2.94       -4.95      6.93 o 
   8   9   0       91.48       70.42      8.31 o 
   0  10   0      280.54      248.39     12.86 o 
   1  10   0      748.39      751.72     42.06 o 
   2  10   0      219.84      216.88      8.73 o 
   3  10   0       33.60       36.70      7.42 o 
   4  10   0        8.14        3.63      5.21 o 
   5  10   0       60.05       57.35      7.32 o 
   6  10   0       67.73       67.23      9.40 o 
   7  10   0       41.51       37.02      7.32 o 
   8  10   0        5.85        7.33     15.34 o 
   1  11   0       25.98       27.39      4.95 o 
   2  11   0        1.48       -2.13      4.51 o 
   3  11   0       27.15       25.85      5.92 o 
   4  11   0       70.00       63.89      7.00 o 
   5  11   0       19.57       25.11      5.60 o 
   6  11   0      115.84      121.12     12.86 o 
   7  11   0        1.82       -1.48      6.43 o 
   0  12   0       23.25       18.80      6.93 o 
   1  12   0      345.75      276.95     78.67 o 
   2  12   0       18.24       12.01      5.21 o 
   3  12   0       17.58       23.07      5.94 o 
   4  12   0      205.35      190.12     19.30 o 
   5  12   0       61.69       66.14      7.42 o 
   6  12   0        2.63       10.36      5.21 o 
   7  12   0        7.73        7.92      5.60 o 
   1  13   0       18.36       16.14      4.51 o 
   2  13   0       74.37       88.00      8.91 o 
   3  13   0       46.78       46.35      6.18 o 
   4  13   0       13.35        7.06      5.44 o 
   5  13   0       40.95       41.42      5.92 o 
   6  13   0       14.08        9.57      5.21 o 
   0  14   0      165.56      180.11     12.86 o 
   1  14   0      136.06      132.42      8.31 o 
   2  14   0        0.37       -3.58      4.51 o 
   3  14   0        0.05        0.09      3.80 o 
   4  14   0        9.80        6.64      4.75 o 
   5  14   0        9.69        7.23      4.51 o 
   1  15   0        8.08       18.47      9.40 o 
   2  15   0        0.00        1.98      3.50 o 
   3  15   0       10.05       15.67      4.03 o 
   4  15   0        1.30        2.34      6.93 o 
   0  16   0       78.66       55.42      9.90 o 
   1  16   0       55.08       71.31      6.30 o 
   2  16   0       46.02       49.23      5.21 o 
   3  16   0        0.64        0.45      3.80 o 
   1  17   0        3.19        1.48      5.44 o 
  -9   1   1        1.16      -13.85     13.85 o 
  -8   1   1       30.08       27.71     13.85 o 
  -7   1   1      225.72      249.38     19.79 o 
  -6   1   1       28.89       33.65      9.90 o 
  -5   1   1     1070.31     1060.85     25.73 o 
  -4   1   1     2154.80     2227.59     30.68 o 
  -3   1   1      102.57       97.97      6.93 o 
  -2   1   1      490.80      509.64     10.89 o 
  -1   1   1     6009.77     6247.34    132.61 o 
   0   1   1     3165.05     3356.72     82.14 o 
   1   1   1      207.82      205.84      5.94 o 
   2   1   1    36149.92    36170.86    421.57 o 
   3   1   1        0.38        0.00      5.94 o 
   4   1   1      307.44      303.81     13.85 o 
   5   1   1        1.01        2.97      9.90 o 
   6   1   1        2.13        6.93     11.88 o 
   7   1   1       20.49       20.78     11.88 o 
   8   1   1       98.20      104.90     17.81 o 
   9   1   1        0.11      -14.84     14.84 o 
  -9   2   1        0.40       -7.92     11.88 o 
  -8   2   1        3.62       -3.96     10.89 o 
  -7   2   1      129.21      101.93     16.82 o 
  -6   2   1        3.78        3.96      8.91 o 
  -5   2   1      138.02      137.55     10.89 o 
  -4   2   1       56.89       55.42      7.92 o 
  -3   2   1       27.16       23.75      4.95 o 
  -2   2   1      184.10      170.21      6.93 o 
  -1   2   1      986.93      999.50     11.88 o 
   0   2   1     1687.28     1505.18     13.85 o 
   1   2   1      392.29      385.94      7.92 o 
   2   2   1       54.47       55.42      6.93 o 
   3   2   1        1.41       -0.99      5.94 o 
   4   2   1      105.96       90.05      9.90 o 
   5   2   1      104.50      125.68     11.88 o 
   6   2   1       18.96        2.97     10.89 o 
   7   2   1        7.82        1.98     12.86 o 
   8   2   1       21.90       19.79     13.85 o 
   9   2   1        3.48      -13.85     13.85 o 
  -9   3   1        3.06        6.93     11.88 o 
  -8   3   1        2.93       15.83     10.89 o 
  -7   3   1      400.97      397.82     20.78 o 
  -6   3   1      418.22      421.57     18.80 o 
  -5   3   1        3.56        6.93      6.93 o 
  -4   3   1        5.73       10.89      4.95 o 
  -3   3   1      686.54      702.62     15.83 o 
  -2   3   1        3.89        6.93      3.96 o 
  -1   3   1       23.72       17.81      3.96 o 
   0   3   1      342.93      323.60      7.92 o 
   1   3   1     1085.47     1084.60     14.84 o 
   2   3   1     1843.81     1761.49     22.76 o 
   3   3   1      492.66      457.20     13.85 o 
   4   3   1       58.02       62.34      8.91 o 
   5   3   1      256.89      249.38     14.84 o 
   6   3   1       31.48       33.65     11.88 o 
   7   3   1       49.86       65.31     13.85 o 
   8   3   1        0.35      -12.86     12.86 o 
   9   3   1       24.67       42.55     12.86 o 
  -9   4   1        3.95        1.98      8.91 o 
  -8   4   1       24.81       21.77      9.90 o 
  -7   4   1      200.33      167.24     14.84 o 
  -6   4   1       57.08       56.41     10.89 o 
  -5   4   1       16.71        4.95      8.91 o 
  -4   4   1      722.21      701.63     18.80 o 
  -3   4   1      355.69      340.42     10.89 o 
  -2   4   1      186.79      183.08      7.92 o 
  -1   4   1     1153.19     1070.75     15.83 o 
   0   4   1      856.41      800.59     13.85 o 
   1   4   1       56.59       55.42      5.94 o 
   2   4   1       40.37       32.66      5.94 o 
   3   4   1      855.91      820.38     18.80 o 
   4   4   1        5.26       14.84      7.92 o 
   5   4   1       10.89        3.96      9.90 o 
   6   4   1      347.93      357.25     19.79 o 
   7   4   1        7.62       11.88     12.86 o 
   8   4   1       63.38       68.28     13.85 o 
   9   4   1       13.28        8.91     12.86 o 
  -9   5   1       10.22        0.00      9.90 o 
  -8   5   1       22.32       18.80      9.90 o 
  -7   5   1      138.91      111.82     13.85 o 
  -6   5   1      360.56      351.31     17.81 o 
  -5   5   1      702.63      718.45     22.76 o 
  -4   5   1      111.09      101.93      9.90 o 
  -3   5   1      206.06      197.92      8.91 o 
  -2   5   1        0.02       -0.99      3.96 o 
  -1   5   1       18.06       16.82      3.96 o 
   0   5   1     1137.60     1057.88     16.82 o 
   1   5   1      505.07      492.82     10.89 o 
   2   5   1       11.02        4.95      4.95 o 
   3   5   1     2049.43     1955.45     29.69 o 
   4   5   1     1283.66     1369.61     27.71 o 
   5   5   1      405.54      395.84     18.80 o 
   6   5   1        1.68       11.88      9.90 o 
   7   5   1        6.06       22.76      9.90 o 
   8   5   1        9.46        7.92     10.89 o 
   9   5   1       19.60       40.57     11.88 o 
  -9   6   1        0.21        1.98      7.92 o 
  -8   6   1       29.56       30.68      9.90 o 
  -7   6   1        1.30       -9.90      9.90 o 
  -6   6   1       47.18       47.50     10.89 o 
  -5   6   1      771.95      778.82     23.75 o 
  -4   6   1      195.64      190.00     10.89 o 
  -3   6   1        1.66       -4.95      4.95 o 
  -2   6   1       29.23       24.74      4.95 o 
  -1   6   1     3821.21     3791.16     33.65 o 
   0   6   1      161.54      150.42      7.92 o 
   1   6   1      209.90      199.90      8.91 o 
   2   6   1     2057.07     2152.38     28.70 o 
   3   6   1       36.41       31.67      6.93 o 
   4   6   1       11.68       16.82      7.92 o 
   5   6   1        1.00        1.98      8.91 o 
   6   6   1       88.93      105.89     12.86 o 
   7   6   1       30.29       35.63     11.88 o 
   8   6   1       50.24       44.53     12.86 o 
   9   6   1       28.76       28.70     11.88 o 
  -9   7   1       14.99        0.00      8.91 o 
  -8   7   1       22.83       14.84      9.90 o 
  -7   7   1        0.02       -4.95      9.90 o 
  -6   7   1       72.76       76.20     10.89 o 
  -5   7   1        2.27        3.96      6.93 o 
  -4   7   1      398.86      385.94     15.83 o 
  -3   7   1     1205.47     1246.90     23.75 o 
  -2   7   1      554.65      580.90     14.84 o 
  -1   7   1      129.41      114.79      6.93 o 
   0   7   1     2774.06     2766.92     30.68 o 
   1   7   1     2186.57     2093.99     27.71 o 
   2   7   1       34.76       24.74      5.94 o 
   3   7   1      196.28      189.01      9.90 o 
   4   7   1       78.92       78.18      9.90 o 
   5   7   1       94.97      102.92     11.88 o 
   6   7   1        8.12        3.96      9.90 o 
   7   7   1       43.73       35.63     11.88 o 
   8   7   1        3.84        9.90      9.90 o 
  -8   8   1       19.30        4.95     10.89 o 
  -7   8   1      126.21      156.36     14.84 o 
  -6   8   1        0.50       -8.91      8.91 o 
  -5   8   1        2.60        6.93      6.93 o 
  -4   8   1       15.73       15.83      6.93 o 
  -3   8   1       67.48       73.23      7.92 o 
  -2   8   1      401.82      398.81     14.84 o 
  -1   8   1        0.79        0.99      3.96 o 
   0   8   1        0.52       -4.95      4.95 o 
   1   8   1      186.52      189.01      9.90 o 
   2   8   1       14.38       22.76      5.94 o 
   3   8   1      126.22      140.52      9.90 o 
   4   8   1      168.80      178.13     12.86 o 
   5   8   1        7.42       12.86      8.91 o 
   6   8   1       11.65       10.89      8.91 o 
   7   8   1        0.01        0.99      8.91 o 
   8   8   1        5.22        6.93      9.90 o 
  -8   9   1       77.06       52.45     12.86 o 
  -7   9   1        0.03       -3.96      7.92 o 
  -6   9   1       15.71       24.74      7.92 o 
  -5   9   1      317.20      301.83     16.82 o 
  -4   9   1      315.14      307.77     14.84 o 
  -3   9   1       23.49       21.77      6.93 o 
  -2   9   1       40.31       52.45      7.92 o 
  -1   9   1      218.90      211.77     10.89 o 
   0   9   1      265.03      262.24     11.88 o 
   1   9   1      288.36      277.09     11.88 o 
   2   9   1      222.62      240.47     12.86 o 
   3   9   1      151.20      149.43     10.89 o 
   4   9   1      174.44      174.17     12.86 o 
   5   9   1       12.22       20.78      8.91 o 
   6   9   1        0.54       -1.98      7.92 o 
   7   9   1       16.16       14.84      8.91 o 
   8   9   1        7.58       -4.95      8.91 o 
  -8  10   1       33.18       30.68     10.89 o 
  -7  10   1       49.80       48.49     11.88 o 
  -6  10   1      445.87      434.43     19.79 o 
  -5  10   1       90.73       76.20      9.90 o 
  -4  10   1      430.93      415.63     17.81 o 
  -3  10   1        1.20       -6.93      6.93 o 
  -2  10   1      270.03      265.21     12.86 o 
  -1  10   1      231.27      228.60     11.88 o 
   0  10   1      197.97      196.93     10.89 o 
   1  10   1       75.52       78.18      8.91 o 
   2  10   1       89.64      108.86      8.91 o 
   3  10   1       87.84      112.81     10.89 o 
   4  10   1      248.31      257.30     15.83 o 
   5  10   1       25.14       22.76      9.90 o 
   6  10   1      156.16      146.46     13.85 o 
   7  10   1        4.11       -3.96      8.91 o 
  -7  11   1        0.29        3.96      6.93 o 
  -6  11   1      182.52      188.02     13.85 o 
  -5  11   1       52.76       43.54      8.91 o 
  -4  11   1      182.67      179.12     11.88 o 
  -3  11   1      261.55      260.26     13.85 o 
  -2  11   1      124.76      111.82      9.90 o 
  -1  11   1       46.32       37.60      6.93 o 
   0  11   1       26.69       27.71      6.93 o 
   1  11   1      304.53      327.56     14.84 o 
   2  11   1      251.21      273.13     14.84 o 
   3  11   1      846.46      892.62     26.72 o 
   4  11   1        4.27        8.91      7.92 o 
   5  11   1        6.55       12.86      8.91 o 
   6  11   1        3.80       13.85      6.93 o 
   7  11   1       36.52       27.71      8.91 o 
  -7  12   1        1.04       -0.99      5.94 o 
  -6  12   1       13.82        2.97      6.93 o 
  -5  12   1       39.48       41.56      8.91 o 
  -4  12   1        8.03       14.84      5.94 o 
  -3  12   1      214.91      190.99     11.88 o 
  -2  12   1        9.48        5.94      5.94 o 
  -1  12   1        5.37       -2.97      4.95 o 
   0  12   1        3.14        8.91      5.94 o 
   1  12   1      399.01      371.10     16.82 o 
   2  12   1       19.19        4.95      7.92 o 
   3  12   1       55.23       53.44      7.92 o 
   4  12   1       59.04       60.37      9.90 o 
   5  12   1        6.39        7.92      7.92 o 
   6  12   1        8.16        4.95      7.92 o 
  -6  13   1       31.99       29.69      6.93 o 
  -5  13   1        0.12       -0.99      5.94 o 
  -4  13   1        2.50       -6.93      6.93 o 
  -3  13   1       41.91       35.63      6.93 o 
  -2  13   1       62.22       53.44      7.92 o 
  -1  13   1       21.38       17.81      6.93 o 
   0  13   1       89.03       94.01      8.91 o 
   1  13   1       75.42       76.20      8.91 o 
   2  13   1       11.61        2.97      6.93 o 
   3  13   1      115.17      115.78     12.86 o 
   4  13   1        1.49       -7.92      7.92 o 
   5  13   1       52.93       36.62      9.90 o 
   6  13   1       58.51       58.39      8.91 o 
  -5  14   1       42.44       38.59      6.93 o 
  -4  14   1        3.37       -1.98      5.94 o 
  -3  14   1        0.00        7.92      3.96 o 
  -2  14   1        6.93       13.85      4.95 o 
  -1  14   1       13.93        9.90      5.94 o 
   0  14   1       29.35       30.68      6.93 o 
   1  14   1        0.30       -2.97      6.93 o 
   2  14   1        0.72        1.98      6.93 o 
   3  14   1       12.10       12.86      6.93 o 
   4  14   1       64.20       72.24     10.89 o 
   5  14   1       26.27       22.76      8.91 o 
  -4  15   1       30.70       25.73      6.93 o 
  -3  15   1       28.74       32.66      5.94 o 
  -2  15   1        0.12        0.99      3.96 o 
  -1  15   1        0.36        3.96      4.95 o 
   0  15   1        4.21        7.92      5.94 o 
   1  15   1       62.99       62.34      8.91 o 
   2  15   1      143.15      171.20     12.86 o 
   3  15   1       64.39       77.19     10.89 o 
   4  15   1        8.53        2.97      7.92 o 
  -3  16   1        9.23        8.91      4.95 o 
  -2  16   1        3.76        3.96      5.94 o 
  -1  16   1        0.75        5.94      4.95 o 
   0  16   1        2.56       -0.99      5.94 o 
   1  16   1        0.05        7.92      4.95 o 
   2  16   1        6.85        6.93      5.94 o 
   3  16   1        8.07        9.90      6.93 o 
  -1  17   1        0.06        0.99      4.95 o 
   0  17   1       32.39       34.64      6.93 o 
 -10   0   2       64.38       77.71     20.29 o 
  -9   0   2      139.51      173.18     20.78 o 
  -8   0   2       42.96       50.47     16.82 o 
  -7   0   2        1.41       -4.95     11.88 o 
  -6   0   2      283.04      308.76     18.80 o 
  -5   0   2       58.21       68.28      9.90 o 
  -4   0   2       55.87       61.36      7.92 o 
  -3   0   2    16315.99    17410.03    350.32 o 
  -2   0   2    25532.18    25232.82    362.19 o 
  -1   0   2     4896.08     4945.03    132.61 o 
   0   0   2      330.44      332.51      7.92 o 
   1   0   2    33658.50    32804.24    367.14 o 
   2   0   2    31334.18    31206.04    416.62 o 
   3   0   2      489.69      452.25     13.85 o 
   4   0   2    11967.39    11778.22     75.21 o 
   5   0   2      279.26      261.25     14.84 o 
   6   0   2       83.41       81.15     14.84 o 
   7   0   2      119.25       98.96     16.82 o 
   8   0   2       12.41        4.95     14.84 o 
   9   0   2       20.19       22.76     14.84 o 
 -10   1   2        0.88      -12.86     14.84 o 
  -9   1   2        6.71       -0.99     14.84 o 
  -8   1   2        1.20        7.92     11.88 o 
  -7   1   2       92.19       98.96     15.83 o 
  -6   1   2       81.67       74.22     12.86 o 
  -5   1   2      401.49      434.43     17.81 o 
  -4   1   2     1115.41     1142.00     22.76 o 
  -3   1   2     4248.17     4445.28     38.59 o 
  -2   1   2     1673.82     1731.80     19.79 o 
  -1   1   2     2229.68     2251.34     19.79 o 
   0   1   2       22.90       19.79      3.96 o 
   1   1   2     1834.66     1792.17     18.80 o 
   2   1   2      833.70      870.85     15.83 o 
   3   1   2      378.84      405.74     12.86 o 
   4   1   2      155.99      170.21     12.86 o 
   5   1   2       30.94       23.75     10.89 o 
   6   1   2      353.88      355.27     20.78 o 
   7   1   2       28.54       19.79     13.85 o 
   8   1   2        3.51       -9.90     14.84 o 
   9   1   2       11.08        4.95     14.84 o 
  -9   2   2        1.50       10.89     11.88 o 
  -8   2   2       10.78        0.99     12.86 o 
  -7   2   2       59.36       61.36     13.85 o 
  -6   2   2        2.01        1.98      8.91 o 
  -5   2   2     2565.94     2468.06     39.58 o 
  -4   2   2     2099.55     2019.77     24.74 o 
  -3   2   2      177.44      166.25      7.92 o 
  -2   2   2        5.06       -4.95      4.95 o 
  -1   2   2      217.68      224.64      6.93 o 
   0   2   2     2829.14     2678.85     21.77 o 
   1   2   2      689.00      651.16     12.86 o 
   2   2   2       30.75       33.65      4.95 o 
   3   2   2      544.73      497.77     14.84 o 
   4   2   2      194.28      204.85     12.86 o 
   5   2   2       41.33       37.60     10.89 o 
   6   2   2       96.33       94.01     14.84 o 
   7   2   2       68.17       87.08     15.83 o 
   8   2   2       39.40       66.30     14.84 o 
   9   2   2        2.42       24.74     15.83 o 
  -9   3   2        0.76       -7.92     11.88 o 
  -8   3   2        8.40        2.97     11.88 o 
  -7   3   2        9.83       23.75      8.91 o 
  -6   3   2        3.36       -0.99      8.91 o 
  -5   3   2       67.11       55.42      8.91 o 
  -4   3   2       11.75       16.82      4.95 o 
  -3   3   2       18.46       18.80      4.95 o 
  -2   3   2     2752.28     2796.61     26.72 o 
  -1   3   2      199.54      194.95      6.93 o 
   0   3   2      186.99      174.17      6.93 o 
   1   3   2     1928.40     1880.24     21.77 o 
   2   3   2      266.90      283.03     10.89 o 
   3   3   2      274.32      266.20     12.86 o 
   4   3   2       10.98        7.92      8.91 o 
   5   3   2        0.00       12.86      9.90 o 
   6   3   2        0.41       -3.96     11.88 o 
   7   3   2        2.47       -7.92     12.86 o 
   8   3   2       29.08       25.73     15.83 o 
   9   3   2        3.05       17.81     14.84 o 
  -9   4   2       25.22       27.71     12.86 o 
  -8   4   2       10.48       19.79      9.90 o 
  -7   4   2        2.15        0.00      8.91 o 
  -6   4   2       61.02       58.39     10.89 o 
  -5   4   2      268.57      286.98     14.84 o 
  -4   4   2      662.33      693.71     17.81 o 
  -3   4   2      112.94       96.98      6.93 o 
  -2   4   2      300.46      293.91      8.91 o 
  -1   4   2     3114.14     2881.71     26.72 o 
   0   4   2      314.87      283.03      8.91 o 
   1   4   2      154.64      149.43      7.92 o 
   2   4   2       98.79      102.92      7.92 o 
   3   4   2      693.90      676.89     17.81 o 
   4   4   2      744.67      796.63     22.76 o 
   5   4   2      122.81      130.63     12.86 o 
   6   4   2        9.89       17.81     11.88 o 
   7   4   2      138.25      150.42     17.81 o 
   8   4   2       24.26       45.52     13.85 o 
   9   4   2        1.81      -14.84     14.84 o 
  -9   5   2       37.02       28.70     11.88 o 
  -8   5   2       19.51        3.96     10.89 o 
  -7   5   2       99.18       80.16     11.88 o 
  -6   5   2      111.20      108.86     11.88 o 
  -5   5   2      139.70      150.42     12.86 o 
  -4   5   2      181.07      204.85     10.89 o 
  -3   5   2      350.24      370.11     12.86 o 
  -2   5   2      186.27      167.24      7.92 o 
  -1   5   2        2.21       -2.97      3.96 o 
   0   5   2      591.93      557.14     12.86 o 
   1   5   2      422.87      383.96     11.88 o 
   2   5   2      669.02      646.21     16.82 o 
   3   5   2        3.00        6.93      6.93 o 
   4   5   2      177.73      187.03     12.86 o 
   5   5   2      116.11      121.72     14.84 o 
   6   5   2        4.62       -7.92     11.88 o 
   7   5   2        8.72       11.88     12.86 o 
   8   5   2       43.76       32.66     15.83 o 
   9   5   2        0.00       -4.95     12.86 o 
  -9   6   2        0.52        0.99      8.91 o 
  -8   6   2       14.33       28.70      9.90 o 
  -7   6   2        0.75       -9.90      9.90 o 
  -6   6   2        9.63        0.00      8.91 o 
  -5   6   2      174.05      190.99     12.86 o 
  -4   6   2      491.03      487.87     16.82 o 
  -3   6   2      512.70      452.25     14.84 o 
  -2   6   2      410.00      387.92     12.86 o 
  -1   6   2     1904.25     1801.07     24.74 o 
   0   6   2     1128.34     1118.25     19.79 o 
   1   6   2      272.78      254.33     10.89 o 
   2   6   2     2771.62     3021.25     35.63 o 
   3   6   2      133.91      121.72      9.90 o 
   4   6   2       48.90       58.39      9.90 o 
   5   6   2      340.99      326.57     17.81 o 
   6   6   2      461.47      452.25     22.76 o 
   7   6   2       90.50       92.03     16.82 o 
   8   6   2        3.47       -2.97     11.88 o 
  -9   7   2       94.97       65.31     13.85 o 
  -8   7   2       31.23       31.67     10.89 o 
  -7   7   2       14.17       25.73      8.91 o 
  -6   7   2        0.08        0.99      6.93 o 
  -5   7   2       11.29       20.78      6.93 o 
  -4   7   2       57.95       60.37      7.92 o 
  -3   7   2      413.22      433.44     14.84 o 
  -2   7   2      604.85      627.41     15.83 o 
  -1   7   2        2.16        3.96      3.96 o 
   0   7   2      440.11      490.84     13.85 o 
   1   7   2      335.35      319.64     12.86 o 
   2   7   2        0.01        0.99      4.95 o 
   3   7   2      320.03      360.21     14.84 o 
   4   7   2      292.64      314.69     15.83 o 
   5   7   2        2.59        7.92      7.92 o 
   6   7   2      109.04       98.96     13.85 o 
   7   7   2       49.52       45.52     11.88 o 
   8   7   2       47.47       44.53     11.88 o 
  -8   8   2       51.43       66.30     10.89 o 
  -7   8   2       44.69       62.34      9.90 o 
  -6   8   2       45.14       41.56      9.90 o 
  -5   8   2       22.11       20.78      7.92 o 
  -4   8   2      107.31      109.85      8.91 o 
  -3   8   2      883.39      812.46     20.78 o 
  -2   8   2      566.93      556.16     15.83 o 
  -1   8   2      228.96      208.81     10.89 o 
   0   8   2        4.21        2.97      4.95 o 
   1   8   2      121.25      117.76      8.91 o 
   2   8   2       85.73      103.91      7.92 o 
   3   8   2      194.88      179.12     12.86 o 
   4   8   2      277.10      285.99     15.83 o 
   5   8   2       15.67       19.79      7.92 o 
   6   8   2        0.12       10.89      8.91 o 
   7   8   2        8.23       17.81      9.90 o 
   8   8   2        3.92       12.86      9.90 o 
  -8   9   2       12.56       14.84      7.92 o 
  -7   9   2       67.56       57.40     10.89 o 
  -6   9   2       85.37       79.17      9.90 o 
  -5   9   2       10.74       10.89      6.93 o 
  -4   9   2      151.35      154.38     10.89 o 
  -3   9   2      232.09      244.43     12.86 o 
  -2   9   2        1.68       -1.98      5.94 o 
  -1   9   2       30.06       30.68      6.93 o 
   0   9   2       27.87       35.63      6.93 o 
   1   9   2        3.71        0.00      4.95 o 
   2   9   2       31.88       44.53      6.93 o 
   3   9   2       21.48       24.74      7.92 o 
   4   9   2       29.29       34.64      8.91 o 
   5   9   2        0.14       -6.93      7.92 o 
   6   9   2       64.36       65.31     11.88 o 
   7   9   2       27.34       31.67     10.89 o 
  -8  10   2       20.17       22.76      8.91 o 
  -7  10   2        1.13        7.92      6.93 o 
  -6  10   2       32.10       31.67      8.91 o 
  -5  10   2        9.15        3.96      6.93 o 
  -4  10   2       61.97       60.37      8.91 o 
  -3  10   2      201.45      193.96     12.86 o 
  -2  10   2      587.17      549.23     17.81 o 
  -1  10   2      819.45      817.41     20.78 o 
   0  10   2       97.86       96.98      8.91 o 
   1  10   2        0.32        7.92      5.94 o 
   2  10   2      387.40      410.68     16.82 o 
   3  10   2      141.25      136.56     11.88 o 
   4  10   2       80.32       91.04     10.89 o 
   5  10   2       93.85      105.89     11.88 o 
   6  10   2       36.08       37.60      8.91 o 
   7  10   2        8.58       25.73      9.90 o 
  -7  11   2       53.89       36.62      8.91 o 
  -6  11   2       18.84       12.86      8.91 o 
  -5  11   2       55.58       45.52      7.92 o 
  -4  11   2      143.74      136.56     10.89 o 
  -3  11   2       45.62       50.47      7.92 o 
  -2  11   2      207.13      193.96     11.88 o 
  -1  11   2       42.33       33.65      7.92 o 
   0  11   2      349.96      339.43     15.83 o 
   1  11   2      144.46      120.73     10.89 o 
   2  11   2       16.92       18.80      6.93 o 
   3  11   2        3.80       -0.99      7.92 o 
   4  11   2        8.43       14.84      7.92 o 
   5  11   2        0.11       11.88      6.93 o 
   6  11   2        7.35        0.99      8.91 o 
   7  11   2       21.18       28.70      8.91 o 
  -7  12   2        7.12        8.91      6.93 o 
  -6  12   2       13.92        1.98      6.93 o 
  -5  12   2       51.49       54.43      7.92 o 
  -4  12   2      272.45      246.41     13.85 o 
  -3  12   2        7.06        8.91      5.94 o 
  -2  12   2      121.31      119.74      9.90 o 
  -1  12   2       61.20       70.26      7.92 o 
   0  12   2       45.98       37.60      8.91 o 
   1  12   2      297.89      319.64     15.83 o 
   2  12   2       63.63       50.47      9.90 o 
   3  12   2        4.67       16.82      7.92 o 
   4  12   2       21.16       25.73      8.91 o 
   5  12   2      179.73      162.29     15.83 o 
   6  12   2        0.61        2.97      7.92 o 
  -6  13   2        1.16       -0.99      5.94 o 
  -5  13   2       36.37       24.74      6.93 o 
  -4  13   2       15.07        1.98      6.93 o 
  -3  13   2        0.21       -5.94      5.94 o 
  -2  13   2       13.30       21.77      4.95 o 
  -1  13   2        4.08        0.99      5.94 o 
   0  13   2       10.47       12.86      5.94 o 
   1  13   2       26.05       25.73      6.93 o 
   2  13   2        9.28        7.92      5.94 o 
   3  13   2      120.69      136.56     12.86 o 
   4  13   2       11.22       20.78      6.93 o 
   5  13   2        0.12        0.99      6.93 o 
  -5  14   2        1.76       -2.97      4.95 o 
  -4  14   2       67.39       62.34      8.91 o 
  -3  14   2       46.27       57.40      6.93 o 
  -2  14   2       97.99      111.82      9.90 o 
  -1  14   2       44.80       50.47      7.92 o 
   0  14   2       12.54        8.91      6.93 o 
   1  14   2        2.98       12.86      5.94 o 
   2  14   2        1.05        2.97      6.93 o 
   3  14   2       13.60       14.84      7.92 o 
   4  14   2       61.35       56.41      9.90 o 
   5  14   2       53.65       53.44      9.90 o 
  -4  15   2        2.73        6.93      4.95 o 
  -3  15   2        5.70        6.93      4.95 o 
  -2  15   2        0.03       -0.99      4.95 o 
  -1  15   2        1.26       -3.96      4.95 o 
   0  15   2        8.61        8.91      6.93 o 
   1  15   2        0.04       -2.97      6.93 o 
   2  15   2        3.77        0.99      6.93 o 
   3  15   2        0.18       -2.97      5.94 o 
   4  15   2       10.75        7.92      8.91 o 
  -3  16   2       84.56       92.03      8.91 o 
  -2  16   2       58.38       59.38      8.91 o 
  -1  16   2        2.19        7.92      3.96 o 
   0  16   2       12.82       19.79      4.95 o 
   1  16   2        0.02        1.98      4.95 o 
   2  16   2        9.19       12.86      4.95 o 
 -10   1   3       12.94       17.81     13.85 o 
  -9   1   3        1.60       13.85     12.86 o 
  -8   1   3       48.02       44.53     14.84 o 
  -7   1   3      434.05      479.96     25.73 o 
  -6   1   3        0.15       -8.91      8.91 o 
  -5   1   3      694.06      699.65     22.76 o 
  -4   1   3       39.58       42.55      7.92 o 
  -3   1   3     1078.00     1101.42     19.79 o 
  -2   1   3     1204.60     1197.42     17.81 o 
  -1   1   3     6290.47     6260.21    172.19 o 
   0   1   3     2342.96     2310.72     23.75 o 
   1   1   3     3535.13     3524.95     30.68 o 
   2   1   3       45.74       35.63      6.93 o 
   3   1   3     3064.30     3287.45     38.59 o 
   4   1   3     2682.54     2976.72     41.56 o 
   5   1   3      255.22      297.87     18.80 o 
   6   1   3      314.50      275.11     20.78 o 
   7   1   3       19.07       -3.96     14.84 o 
   8   1   3       17.88        3.96     15.83 o 
   9   1   3        2.83      -14.84     14.84 o 
 -10   2   3        2.77        6.93     12.86 o 
  -9   2   3        2.59        3.96     11.88 o 
  -8   2   3       44.52       54.43     13.85 o 
  -7   2   3      120.34      120.73     14.84 o 
  -6   2   3       22.89       14.84      8.91 o 
  -5   2   3       17.94       17.81      6.93 o 
  -4   2   3      897.63      930.22     20.78 o 
  -3   2   3      407.26      412.66     11.88 o 
  -2   2   3       38.18       36.62      4.95 o 
  -1   2   3        4.48        4.95      3.96 o 
   0   2   3      454.90      469.07     10.89 o 
   1   2   3      142.68      133.60      7.92 o 
   2   2   3       94.65       95.00      7.92 o 
   3   2   3      248.13      253.34     12.86 o 
   4   2   3       10.30        0.00      9.90 o 
   5   2   3       41.20       44.53     11.88 o 
   6   2   3        0.45        1.98     11.88 o 
   7   2   3       20.24       10.89     15.83 o 
   8   2   3        0.33       11.88     12.86 o 
   9   2   3        1.78       -2.97     14.84 o 
  -9   3   3       58.08       47.50     14.84 o 
  -8   3   3       89.00      109.85     13.85 o 
  -7   3   3       10.37       18.80     11.88 o 
  -6   3   3      481.39      530.43     21.77 o 
  -5   3   3       12.11       13.85      6.93 o 
  -4   3   3      372.03      373.08     14.84 o 
  -3   3   3      415.02      424.54     12.86 o 
  -2   3   3     3889.38     4075.17     35.63 o 
  -1   3   3      772.96      700.64     13.85 o 
   0   3   3     1878.72     1805.03     21.77 o 
   1   3   3      418.43      425.53     11.88 o 
   2   3   3       71.50       60.37      6.93 o 
   3   3   3        1.96       -6.93      6.93 o 
   4   3   3       10.57        9.90      8.91 o 
   5   3   3       38.12       21.77     10.89 o 
   6   3   3      129.66      120.73     16.82 o 
   7   3   3       15.27       18.80     13.85 o 
   8   3   3        0.96       14.84     12.86 o 
   9   3   3        7.73       29.69     12.86 o 
  -9   4   3       15.65        0.99     13.85 o 
  -8   4   3       26.31       34.64     12.86 o 
  -7   4   3        8.66       -2.97      9.90 o 
  -6   4   3       64.85       73.23      9.90 o 
  -5   4   3       58.71       65.31      7.92 o 
  -4   4   3      302.07      329.54     13.85 o 
  -3   4   3      112.31      110.84      7.92 o 
  -2   4   3     2345.17     2316.65     27.71 o 
  -1   4   3       96.52      107.87      5.94 o 
   0   4   3     1584.93     1446.79     20.78 o 
   1   4   3      908.15      952.98     18.80 o 
   2   4   3      114.63      115.78      8.91 o 
   3   4   3      305.07      337.45     14.84 o 
   4   4   3      114.38      109.85     11.88 o 
   5   4   3       47.37       35.63     11.88 o 
   6   4   3        1.07      -11.88     11.88 o 
   7   4   3        2.74       25.73     12.86 o 
   8   4   3       21.65       46.51     14.84 o 
  -9   5   3       15.48       18.80     11.88 o 
  -8   5   3      133.79      159.33     14.84 o 
  -7   5   3       50.42       63.33      9.90 o 
  -6   5   3       98.38       89.06     11.88 o 
  -5   5   3        0.09       -2.97      5.94 o 
  -4   5   3      348.03      380.01     14.84 o 
  -3   5   3      123.97      109.85      7.92 o 
  -2   5   3      328.02      306.78     10.89 o 
  -1   5   3      162.17      142.50      7.92 o 
   0   5   3      384.80      382.98     10.89 o 
   1   5   3     1618.05     1602.16     24.74 o 
   2   5   3     1573.29     1685.29     27.71 o 
   3   5   3      485.93      547.25     18.80 o 
   4   5   3      321.05      328.55     17.81 o 
   5   5   3       14.32        6.93     10.89 o 
   6   5   3        3.34       13.85     11.88 o 
   7   5   3       60.76       60.37     14.84 o 
   8   5   3      166.13      137.55     18.80 o 
  -9   6   3       26.98       15.83     10.89 o 
  -8   6   3        0.28        2.97      8.91 o 
  -7   6   3      204.55      224.64     16.82 o 
  -6   6   3       11.53       15.83      7.92 o 
  -5   6   3       65.18       58.39      8.91 o 
  -4   6   3      503.38      525.48     16.82 o 
  -3   6   3       19.22       19.79      5.94 o 
  -2   6   3       42.81       41.56      5.94 o 
  -1   6   3      230.10      236.51      9.90 o 
   0   6   3     1706.74     1907.95     26.72 o 
   1   6   3      111.83      109.85      7.92 o 
   2   6   3       49.04       48.49      6.93 o 
   3   6   3        1.95       -8.91      8.91 o 
   4   6   3       35.89       39.58      9.90 o 
   5   6   3      109.30      115.78     13.85 o 
   6   6   3      157.55      156.36     16.82 o 
   7   6   3       28.88       23.75     13.85 o 
   8   6   3       39.66       30.68     12.86 o 
  -9   7   3        5.57        3.96      9.90 o 
  -8   7   3        0.11        0.99      8.91 o 
  -7   7   3       33.54       34.64     10.89 o 
  -6   7   3      180.02      191.98     13.85 o 
  -5   7   3        6.36        4.95      6.93 o 
  -4   7   3       53.99       51.46      7.92 o 
  -3   7   3      509.14      460.16     15.83 o 
  -2   7   3      801.47      786.73     18.80 o 
  -1   7   3      935.91      914.39     19.79 o 
   0   7   3      431.83      385.94     12.86 o 
   1   7   3      385.41      375.06     12.86 o 
   2   7   3      185.88      179.12     11.88 o 
   3   7   3       92.89       79.17     10.89 o 
   4   7   3      328.97      345.37     18.80 o 
   5   7   3      139.91      149.43     15.83 o 
   6   7   3       79.48      104.90     14.84 o 
   7   7   3        0.62       -3.96     10.89 o 
   8   7   3       19.24        6.93     11.88 o 
  -8   8   3        0.91        4.95      7.92 o 
  -7   8   3       80.74       67.29     10.89 o 
  -6   8   3      169.54      172.19     13.85 o 
  -5   8   3       20.23       20.78      7.92 o 
  -4   8   3        0.45        1.98      6.93 o 
  -3   8   3        5.79       11.88      5.94 o 
  -2   8   3      127.34      124.69      8.91 o 
  -1   8   3      161.96      182.09      9.90 o 
   0   8   3      116.23      120.73      8.91 o 
   1   8   3        0.00        2.97      4.95 o 
   2   8   3       56.02       68.28      8.91 o 
   3   8   3       30.27       39.58      8.91 o 
   4   8   3        7.50       -0.99      7.92 o 
   5   8   3      128.78      121.72     14.84 o 
   6   8   3       25.97       21.77     10.89 o 
   7   8   3       30.47        7.92     11.88 o 
   8   8   3        4.79      -10.89     10.89 o 
  -8   9   3       28.50       26.72      8.91 o 
  -7   9   3       14.29       19.79      9.90 o 
  -6   9   3      364.68      384.95     18.80 o 
  -5   9   3       15.26        8.91      7.92 o 
  -4   9   3      347.73      336.46     15.83 o 
  -3   9   3      176.66      179.12     11.88 o 
  -2   9   3       56.03       47.50      6.93 o 
  -1   9   3      645.09      634.33     17.81 o 
   0   9   3      180.28      183.08     10.89 o 
   1   9   3      320.61      332.51     14.84 o 
   2   9   3       22.84       15.83      7.92 o 
   3   9   3        2.02       -7.92      7.92 o 
   4   9   3       12.39       12.86      7.92 o 
   5   9   3        2.11       17.81      7.92 o 
   6   9   3        2.37        7.92      8.91 o 
   7   9   3       16.82       14.84      9.90 o 
  -8  10   3        0.01       10.89      6.93 o 
  -7  10   3       78.80       71.25     10.89 o 
  -6  10   3        2.37       -1.98      6.93 o 
  -5  10   3      207.53      206.83     13.85 o 
  -4  10   3      420.87      398.81     17.81 o 
  -3  10   3      321.13      340.42     14.84 o 
  -2  10   3      903.43      849.08     22.76 o 
  -1  10   3      292.54      328.55     13.85 o 
   0  10   3       49.11       39.58      7.92 o 
   1  10   3      177.66      176.15     11.88 o 
   2  10   3       10.00        7.92      6.93 o 
   3  10   3        0.55       -0.99      7.92 o 
   4  10   3        0.40        1.98      7.92 o 
   5  10   3        0.09        2.97      8.91 o 
   6  10   3        9.20       16.82      7.92 o 
   7  10   3        1.79        0.99      8.91 o 
  -7  11   3       39.50       45.52      8.91 o 
  -6  11   3        7.83       18.80      6.93 o 
  -5  11   3       17.72       18.80      6.93 o 
  -4  11   3       40.84       43.54      7.92 o 
  -3  11   3        7.70        9.90      6.93 o 
  -2  11   3      139.32      134.59     10.89 o 
  -1  11   3        3.82        8.91      4.95 o 
   0  11   3     1058.06      989.60     25.73 o 
   1  11   3      435.70      435.42     16.82 o 
   2  11   3       11.44       12.86      7.92 o 
   3  11   3       25.98       34.64      9.90 o 
   4  11   3      110.81       92.03     12.86 o 
   5  11   3        1.05       12.86      7.92 o 
   6  11   3       26.41       25.73     10.89 o 
  -7  12   3        1.40        5.94      6.93 o 
  -6  12   3       41.06       48.49      6.93 o 
  -5  12   3        4.20       -0.99      6.93 o 
  -4  12   3        0.92        0.99      5.94 o 
  -3  12   3       37.77       48.49      7.92 o 
  -2  12   3        1.22       -1.98      5.94 o 
  -1  12   3      376.05      371.10     15.83 o 
   0  12   3       61.62       54.43      7.92 o 
   1  12   3       45.06       33.65      7.92 o 
   2  12   3      224.36      228.60     13.85 o 
   3  12   3        3.45        3.96      7.92 o 
   4  12   3       21.21       34.64      8.91 o 
   5  12   3       12.08        7.92      8.91 o 
   6  12   3       21.27        6.93      8.91 o 
  -6  13   3        1.44        3.96      4.95 o 
  -5  13   3        0.07        0.00      4.95 o 
  -4  13   3       19.67       11.88      5.94 o 
  -3  13   3       55.82       45.52      7.92 o 
  -2  13   3      182.78      184.07     11.88 o 
  -1  13   3        0.14       -2.97      5.94 o 
   0  13   3      101.43      117.76      9.90 o 
   1  13   3        0.31        0.99      4.95 o 
   2  13   3        5.07        4.95      6.93 o 
   3  13   3      109.75       95.00     12.86 o 
   4  13   3       14.15       21.77      7.92 o 
   5  13   3        1.33       -2.97      6.93 o 
  -5  14   3        1.49        2.97      4.95 o 
  -4  14   3        5.32        9.90      4.95 o 
  -3  14   3        0.32        2.97      5.94 o 
  -2  14   3       41.63       39.58      6.93 o 
  -1  14   3       14.01        6.93      5.94 o 
   0  14   3       35.48       26.72      7.92 o 
   1  14   3        9.52       -4.95      6.93 o 
   2  14   3        0.31       -7.92      7.92 o 
   3  14   3       11.81       12.86      6.93 o 
   4  14   3        0.06        0.99      6.93 o 
  -4  15   3        0.73       -4.95      4.95 o 
  -3  15   3        6.35       14.84      4.95 o 
  -2  15   3       73.83       60.37      7.92 o 
  -1  15   3       54.74       49.48      7.92 o 
   0  15   3       87.73       95.00      9.90 o 
   1  15   3       32.02       34.64      7.92 o 
   2  15   3        5.19       -6.93      6.93 o 
   3  15   3        2.65        3.96      6.93 o 
  -3  16   3       10.77       12.86      4.95 o 
  -2  16   3        0.46       -4.95      4.95 o 
  -1  16   3        2.69        2.97      4.95 o 
   0  16   3        0.04        0.00      3.96 o 
   1  16   3        2.91        6.93      4.95 o 
   2  16   3       12.03       16.82      6.93 o 
 -10   0   4        0.03       -0.99     13.85 o 
  -9   0   4      185.06      200.89     24.74 o 
  -8   0   4       54.96       40.57     14.84 o 
  -7   0   4      185.06      210.78     17.81 o 
  -6   0   4      231.90      245.42     18.80 o 
  -5   0   4     2821.37     2761.97     33.65 o 
  -4   0   4      117.48      111.82      8.91 o 
  -3   0   4     1822.53     1825.81     28.70 o 
  -2   0   4      563.40      596.73     14.84 o 
  -1   0   4      119.91      113.80      6.93 o 
   0   0   4       32.53       37.60      5.94 o 
   1   0   4     4021.85     3795.11     36.62 o 
   2   0   4     1214.90     1219.19     22.76 o 
   3   0   4    11465.20    11425.92     76.20 o 
   4   0   4     1083.79     1101.42     27.71 o 
   5   0   4     1317.85     1237.99     34.64 o 
   6   0   4      887.34      906.47     32.66 o 
   7   0   4       34.08       32.66     14.84 o 
   8   0   4       14.24       -6.93     15.83 o 
 -10   1   4       27.90       17.81     14.84 o 
  -9   1   4       19.71       14.84     14.84 o 
  -8   1   4        1.11        9.90     11.88 o 
  -7   1   4        2.96      -10.89     10.89 o 
  -6   1   4      280.32      294.90     18.80 o 
  -5   1   4      252.76      277.09     15.83 o 
  -4   1   4       76.88       89.06      8.91 o 
  -3   1   4      165.59      168.23      8.91 o 
  -2   1   4      543.48      589.80     13.85 o 
  -1   1   4       43.28       39.58      4.95 o 
   0   1   4     1377.61     1461.64     21.77 o 
   1   1   4      714.70      780.79     16.82 o 
   2   1   4      426.35      392.87     14.84 o 
   3   1   4        0.15       -2.97      8.91 o 
   4   1   4       14.40        9.90     10.89 o 
   5   1   4      374.42      384.95     22.76 o 
   6   1   4        0.10       -4.95     14.84 o 
   7   1   4      105.72      112.81     17.81 o 
   8   1   4        0.02       -3.96     15.83 o 
 -10   2   4        1.61        4.95     12.86 o 
  -9   2   4        0.12        4.95     12.86 o 
  -8   2   4       61.00       43.54     13.85 o 
  -7   2   4      451.99      450.27     24.74 o 
  -6   2   4      703.49      797.62     25.73 o 
  -5   2   4      158.26      172.19     12.86 o 
  -4   2   4      764.30      765.95     20.78 o 
  -3   2   4      666.57      712.51     16.82 o 
  -2   2   4       58.88       59.38      6.93 o 
  -1   2   4     1439.75     1501.22     21.77 o 
   0   2   4     2028.67     2026.70     25.73 o 
   1   2   4     2024.83     2088.06     27.71 o 
   2   2   4        9.34       19.79      6.93 o 
   3   2   4      216.99      206.83     11.88 o 
   4   2   4       35.89       31.67     11.88 o 
   5   2   4        1.91       10.89     11.88 o 
   6   2   4       49.31       57.40     14.84 o 
   7   2   4        1.69      -13.85     13.85 o 
   8   2   4        2.61       13.85     12.86 o 
  -9   3   4       90.08       75.21     14.84 o 
  -8   3   4        4.80      -11.88     11.88 o 
  -7   3   4        2.03       -9.90      9.90 o 
  -6   3   4       83.75       93.02     10.89 o 
  -5   3   4       18.14       14.84      6.93 o 
  -4   3   4      214.19      207.82     10.89 o 
  -3   3   4       28.39       28.70      5.94 o 
  -2   3   4      175.38      173.18      8.91 o 
  -1   3   4      614.04      614.54     13.85 o 
   0   3   4      286.47      297.87     10.89 o 
   1   3   4      410.49      439.38     13.85 o 
   2   3   4        1.19       10.89      5.94 o 
   3   3   4       33.43       31.67      8.91 o 
   4   3   4        3.16       -1.98      9.90 o 
   5   3   4       82.05       74.22     14.84 o 
   6   3   4       65.04       56.41     15.83 o 
   7   3   4        0.01        6.93     12.86 o 
   8   3   4        0.70       10.89     13.85 o 
  -9   4   4       54.41       42.55     12.86 o 
  -8   4   4       78.18       68.28     13.85 o 
  -7   4   4        0.62        0.99      8.91 o 
  -6   4   4      189.27      192.97     12.86 o 
  -5   4   4       46.50       49.48      7.92 o 
  -4   4   4       20.51       15.83      5.94 o 
  -3   4   4      206.10      207.82     10.89 o 
  -2   4   4      590.78      638.29     16.82 o 
  -1   4   4        3.73       -4.95      4.95 o 
   0   4   4     2011.32     1942.58     26.72 o 
   1   4   4      481.94      519.54     15.83 o 
   2   4   4      929.01      942.10     22.76 o 
   3   4   4      399.35      408.70     17.81 o 
   4   4   4       99.67      122.71     13.85 o 
   5   4   4       70.06       95.99     13.85 o 
   6   4   4       18.17       24.74     12.86 o 
   7   4   4       22.72        5.94     14.84 o 
   8   4   4       84.03       57.40     19.79 o 
  -9   5   4       13.43       14.84     10.89 o 
  -8   5   4      143.57      109.85     15.83 o 
  -7   5   4       10.22        6.93      7.92 o 
  -6   5   4      232.44      246.41     14.84 o 
  -5   5   4       11.77       14.84      5.94 o 
  -4   5   4       23.16       21.77      5.94 o 
  -3   5   4       16.89       18.80      6.93 o 
  -2   5   4      834.76      835.22     18.80 o 
  -1   5   4      284.47      284.02     11.88 o 
   0   5   4     1202.84     1257.78     22.76 o 
   1   5   4       18.56       17.81      4.95 o 
   2   5   4       64.72       81.15      8.91 o 
   3   5   4      237.56      258.29     14.84 o 
   4   5   4      208.95      204.85     16.82 o 
   5   5   4        0.46        8.91      9.90 o 
   6   5   4       26.76        3.96     15.83 o 
   7   5   4       38.90       26.72     15.83 o 
   8   5   4        5.29       14.84     11.88 o 
  -9   6   4        6.51        4.95      7.92 o 
  -8   6   4       13.62        8.91      8.91 o 
  -7   6   4       76.95       81.15     11.88 o 
  -6   6   4       90.04      106.88     12.86 o 
  -5   6   4      158.05      168.23     12.86 o 
  -4   6   4      466.32      470.06     16.82 o 
  -3   6   4       80.14       85.11      8.91 o 
  -2   6   4        6.89        7.92      5.94 o 
  -1   6   4      228.30      215.73     10.89 o 
   0   6   4      380.70      358.24     12.86 o 
   1   6   4       67.04       61.36      6.93 o 
   2   6   4      155.18      154.38     11.88 o 
   3   6   4      153.33      147.45     12.86 o 
   4   6   4     1088.35     1074.71     32.66 o 
   5   6   4      169.92      183.08     16.82 o 
   6   6   4      209.55      202.87     19.79 o 
   7   6   4       22.28       24.74     13.85 o 
   8   6   4        1.56       21.77     12.86 o 
  -9   7   4        6.34       -1.98      7.92 o 
  -8   7   4      142.86      132.61     15.83 o 
  -7   7   4       43.74       40.57     10.89 o 
  -6   7   4       73.59       85.11      9.90 o 
  -5   7   4        0.88       -6.93      6.93 o 
  -4   7   4      280.54      256.31     13.85 o 
  -3   7   4       23.61       30.68      5.94 o 
  -2   7   4      237.33      233.55     10.89 o 
  -1   7   4      375.82      381.00     13.85 o 
   0   7   4        1.57        4.95      4.95 o 
   1   7   4       10.22        9.90      6.93 o 
   2   7   4     1216.49     1316.17     28.70 o 
   3   7   4        4.63        6.93      7.92 o 
   4   7   4       19.28       35.63      9.90 o 
   5   7   4        5.12       10.89     10.89 o 
   6   7   4        5.54       -9.90     10.89 o 
   7   7   4       78.98       66.30     14.84 o 
  -8   8   4        1.74        0.00      8.91 o 
  -7   8   4       71.83       65.31     10.89 o 
  -6   8   4       81.35       84.12     11.88 o 
  -5   8   4      621.44      608.60     21.77 o 
  -4   8   4      398.15      406.73     16.82 o 
  -3   8   4      177.36      183.08     10.89 o 
  -2   8   4      421.54      426.52     15.83 o 
  -1   8   4      140.53      120.73      9.90 o 
   0   8   4       83.38       86.10      9.90 o 
   1   8   4      462.40      416.62     16.82 o 
   2   8   4      383.82      394.85     16.82 o 
   3   8   4      122.87      144.48     12.86 o 
   4   8   4       31.39       31.67     10.89 o 
   5   8   4       32.23       24.74     11.88 o 
   6   8   4        3.22        6.93     10.89 o 
   7   8   4        5.99        5.94      9.90 o 
  -8   9   4        2.44       -0.99      7.92 o 
  -7   9   4       69.58       66.30      9.90 o 
  -6   9   4        0.24        2.97      6.93 o 
  -5   9   4      599.20      625.43     21.77 o 
  -4   9   4       17.55       25.73      6.93 o 
  -3   9   4       36.19       38.59      7.92 o 
  -2   9   4        1.02        2.97      5.94 o 
  -1   9   4       24.76       24.74      6.93 o 
   0   9   4       10.18       14.84      5.94 o 
   1   9   4       53.79       52.45      8.91 o 
   2   9   4        5.61        4.95      6.93 o 
   3   9   4        0.44       10.89      7.92 o 
   4   9   4       10.37        1.98      7.92 o 
   5   9   4       58.16       37.60     13.85 o 
   6   9   4        8.36        9.90      9.90 o 
   7   9   4        3.03        2.97      9.90 o 
  -8  10   4        2.12       -4.95      6.93 o 
  -7  10   4        6.57        6.93      7.92 o 
  -6  10   4        6.63        1.98      6.93 o 
  -5  10   4       33.84       47.50      7.92 o 
  -4  10   4      530.52      546.26     19.79 o 
  -3  10   4      121.93      139.53     11.88 o 
  -2  10   4        0.24       -1.98      6.93 o 
  -1  10   4      182.37      184.07     11.88 o 
   0  10   4      258.53      285.00     13.85 o 
   1  10   4       58.66       75.21      8.91 o 
   2  10   4      155.71      176.15     13.85 o 
   3  10   4      108.10      139.53     12.86 o 
   4  10   4      132.14      149.43     13.85 o 
   5  10   4       23.19       12.86     11.88 o 
   6  10   4       14.25       -6.93     10.89 o 
  -7  11   4       11.24       19.79      6.93 o 
  -6  11   4       71.91       56.41      8.91 o 
  -5  11   4        5.41        2.97      6.93 o 
  -4  11   4        0.48        0.99      5.94 o 
  -3  11   4       30.57       38.59      7.92 o 
  -2  11   4      501.06      506.68     18.80 o 
  -1  11   4       76.67       83.13      9.90 o 
   0  11   4      221.87      223.65     13.85 o 
   1  11   4        1.01       -4.95      7.92 o 
   2  11   4       55.43       46.51      8.91 o 
   3  11   4       44.59       53.44     10.89 o 
   4  11   4       27.65       37.60      9.90 o 
   5  11   4        0.08       -6.93      9.90 o 
   6  11   4        0.27        9.90      8.91 o 
  -7  12   4       25.80       39.58      7.92 o 
  -6  12   4       45.80       37.60      7.92 o 
  -5  12   4       12.51        9.90      7.92 o 
  -4  12   4        1.60       -1.98      5.94 o 
  -3  12   4       13.39       10.89      6.93 o 
  -2  12   4       76.97       69.27      8.91 o 
  -1  12   4       71.01       69.27      8.91 o 
   0  12   4       62.56       55.42      7.92 o 
   1  12   4        2.58        3.96      6.93 o 
   2  12   4      331.85      350.32     18.80 o 
   3  12   4        0.06       -3.96      7.92 o 
   4  12   4       48.20       49.48     10.89 o 
   5  12   4       47.04       57.40     11.88 o 
  -6  13   4        1.14        3.96      5.94 o 
  -5  13   4        1.15        0.99      4.95 o 
  -4  13   4        6.98        7.92      4.95 o 
  -3  13   4       16.07       25.73      5.94 o 
  -2  13   4        1.40       -4.95      5.94 o 
  -1  13   4        7.04        8.91      6.93 o 
   0  13   4       19.85       26.72      5.94 o 
   1  13   4       13.21       18.80      6.93 o 
   2  13   4       66.00       63.33      9.90 o 
   3  13   4       13.85        2.97      8.91 o 
   4  13   4        3.57        0.99      7.92 o 
   5  13   4       28.52       26.72      9.90 o 
  -5  14   4        7.56       15.83      5.94 o 
  -4  14   4       10.05        4.95      4.95 o 
  -3  14   4        0.09        0.00      4.95 o 
  -2  14   4        2.03        6.93      4.95 o 
  -1  14   4        1.70        9.90      5.94 o 
   0  14   4       36.09       28.70      7.92 o 
   1  14   4       30.23       35.63      7.92 o 
   2  14   4      185.96      188.02     13.85 o 
   3  14   4       35.78       39.58      9.90 o 
   4  14   4        0.06       -7.92      7.92 o 
  -4  15   4        4.99        1.98      4.95 o 
  -3  15   4        0.21       -1.98      4.95 o 
  -2  15   4       11.77        7.92      5.94 o 
  -1  15   4        0.37       -1.98      4.95 o 
   0  15   4        2.33        7.92      4.95 o 
   1  15   4       23.04       32.66      7.92 o 
   2  15   4        2.22        5.94      5.94 o 
   3  15   4        0.31        7.92      6.93 o 
  -2  16   4        0.92        1.98      4.95 o 
  -1  16   4        9.09        4.95      5.94 o 
   0  16   4       13.75       12.86      5.94 o 
   1  16   4       46.58       57.40      7.92 o 
  -9   1   5      287.89      340.42     23.75 o 
  -8   1   5       21.40       19.79     10.89 o 
  -7   1   5        8.21       18.80      9.90 o 
  -6   1   5      261.16      271.15     17.81 o 
  -5   1   5      110.04      118.75     11.88 o 
  -4   1   5     1901.55     1976.23     32.66 o 
  -3   1   5      307.23      286.98     11.88 o 
  -2   1   5       18.72        9.90      4.95 o 
  -1   1   5     1479.75     1454.71     23.75 o 
   0   1   5        1.19        2.97      4.95 o 
   1   1   5       14.82       13.85      6.93 o 
   2   1   5      385.96      425.53     15.83 o 
   3   1   5      301.14      288.96     14.84 o 
   4   1   5        7.57       12.86     10.89 o 
   5   1   5     1336.94     1302.31     38.59 o 
   6   1   5      156.88      155.37     19.79 o 
   7   1   5        2.55      -14.84     14.84 o 
   8   1   5      106.11       65.31     19.79 o 
  -9   2   5       35.47       38.59     12.86 o 
  -8   2   5       30.41       30.68     12.86 o 
  -7   2   5      242.48      269.17     18.80 o 
  -6   2   5      190.29      168.23     14.84 o 
  -5   2   5       58.13       66.30      9.90 o 
  -4   2   5       28.85       22.76      5.94 o 
  -3   2   5      188.43      180.11      9.90 o 
  -2   2   5       68.41       64.32      5.94 o 
  -1   2   5      896.83      884.70     18.80 o 
   0   2   5      547.93      545.27     16.82 o 
   1   2   5       24.51       24.74      5.94 o 
   2   2   5      125.65      137.55     10.89 o 
   3   2   5      118.18      136.56     11.88 o 
   4   2   5      110.59      105.89     13.85 o 
   5   2   5       86.33      103.91     16.82 o 
   6   2   5       87.74       78.18     16.82 o 
   7   2   5        3.17       -3.96     13.85 o 
   8   2   5        2.89        7.92     15.83 o 
  -9   3   5       23.86       11.88     10.89 o 
  -8   3   5       29.02       12.86     10.89 o 
  -7   3   5       32.54       33.65     10.89 o 
  -6   3   5        6.92        5.94      7.92 o 
  -5   3   5        4.29        0.99      6.93 o 
  -4   3   5     2111.50     2072.22     32.66 o 
  -3   3   5     1133.10     1174.66     23.75 o 
  -2   3   5       56.07       64.32      7.92 o 
  -1   3   5       18.07       25.73      4.95 o 
   0   3   5      640.05      636.31     16.82 o 
   1   3   5      105.77       85.11      8.91 o 
   2   3   5      154.54      161.30     11.88 o 
   3   3   5      299.70      294.90     16.82 o 
   4   3   5      251.95      238.49     18.80 o 
   5   3   5      189.44      203.86     18.80 o 
   6   3   5        0.27        1.98     12.86 o 
   7   3   5       17.89       29.69     13.85 o 
   8   3   5        1.58       -7.92     14.84 o 
  -9   4   5        8.28        5.94      9.90 o 
  -8   4   5        0.18        4.95      7.92 o 
  -7   4   5        8.36        0.00      8.91 o 
  -6   4   5       31.93       40.57      8.91 o 
  -5   4   5       81.07       74.22      9.90 o 
  -4   4   5      272.98      273.13     13.85 o 
  -3   4   5      105.14      126.67      9.90 o 
  -2   4   5      346.72      381.00     13.85 o 
  -1   4   5      583.35      583.86     17.81 o 
   0   4   5      646.50      688.76     17.81 o 
   1   4   5      129.95      135.58      9.90 o 
   2   4   5      288.42      276.10     15.83 o 
   3   4   5       38.90       47.50      9.90 o 
   4   4   5       14.62       15.83     10.89 o 
   5   4   5      115.34      102.92     17.81 o 
   6   4   5       40.03       24.74     15.83 o 
   7   4   5       18.83        4.95     15.83 o 
   8   4   5       55.72       57.40     15.83 o 
  -9   5   5        3.31        1.98      7.92 o 
  -8   5   5       22.19       20.78      7.92 o 
  -7   5   5       39.17       29.69      9.90 o 
  -6   5   5       32.74       42.55      7.92 o 
  -5   5   5      151.01      143.49     12.86 o 
  -4   5   5       85.21       90.05      9.90 o 
  -3   5   5       40.29       39.58      6.93 o 
  -2   5   5      864.77      885.69     20.78 o 
  -1   5   5      323.43      368.13     13.85 o 
   0   5   5      163.03      183.08      9.90 o 
   1   5   5        3.69        9.90      6.93 o 
   2   5   5      201.43      227.61     13.85 o 
   3   5   5       40.72       58.39      9.90 o 
   4   5   5       29.26       34.64     11.88 o 
   5   5   5       31.77       32.66     12.86 o 
   6   5   5      417.87      473.03     27.71 o 
   7   5   5      130.31       91.04     20.78 o 
   8   5   5        2.20      -12.86     15.83 o 
  -9   6   5        8.41        6.93      6.93 o 
  -8   6   5       27.38       36.62      8.91 o 
  -7   6   5        2.27       13.85      7.92 o 
  -6   6   5      213.06      217.71     15.83 o 
  -5   6   5      139.51      152.40     11.88 o 
  -4   6   5      370.63      397.82     16.82 o 
  -3   6   5      104.12      112.81      9.90 o 
  -2   6   5        2.03       -2.97      4.95 o 
  -1   6   5      144.51      132.61      9.90 o 
   0   6   5      437.99      447.30     15.83 o 
   1   6   5      418.75      414.64     17.81 o 
   2   6   5       68.08       69.27     10.89 o 
   3   6   5       65.47       86.10     11.88 o 
   4   6   5      316.24      350.32     20.78 o 
   5   6   5       97.74      121.72     15.83 o 
   6   6   5        0.03       13.85     11.88 o 
   7   6   5       20.97       31.67     12.86 o 
  -9   7   5        0.35        2.97      5.94 o 
  -8   7   5        0.29       -8.91      8.91 o 
  -7   7   5        1.23        6.93      7.92 o 
  -6   7   5       20.97       28.70      9.90 o 
  -5   7   5      106.57      103.91     10.89 o 
  -4   7   5       58.21       51.46      9.90 o 
  -3   7   5     1389.61     1491.33     28.70 o 
  -2   7   5      228.36      250.37     12.86 o 
  -1   7   5       78.75       85.11      8.91 o 
   0   7   5        1.45        6.93      6.93 o 
   1   7   5       40.67       34.64      7.92 o 
   2   7   5      326.20      359.22     16.82 o 
   3   7   5      366.99      375.06     19.79 o 
   4   7   5      228.50      273.13     18.80 o 
   5   7   5        9.10       -2.97     10.89 o 
   6   7   5        0.08        8.91     10.89 o 
   7   7   5        4.31        7.92     10.89 o 
  -8   8   5       23.30       23.75      9.90 o 
  -7   8   5       14.71       19.79      8.91 o 
  -6   8   5      147.51      129.64     13.85 o 
  -5   8   5      191.38      196.93     13.85 o 
  -4   8   5       59.26       63.33      8.91 o 
  -3   8   5        0.40       -1.98      6.93 o 
  -2   8   5       28.16       25.73      6.93 o 
  -1   8   5       13.55       11.88      6.93 o 
   0   8   5      125.14      123.70      9.90 o 
   1   8   5      282.33      322.61     15.83 o 
   2   8   5       89.10       77.19     10.89 o 
   3   8   5        0.24        3.96      7.92 o 
   4   8   5        6.59        7.92      9.90 o 
   5   8   5       51.76       68.28     11.88 o 
   6   8   5       12.74       -0.99     11.88 o 
   7   8   5       51.79       56.41     12.86 o 
  -8   9   5        8.41        4.95      7.92 o 
  -7   9   5        7.33       12.86      6.93 o 
  -6   9   5       29.82       38.59      9.90 o 
  -5   9   5      410.14      446.31     18.80 o 
  -4   9   5       10.62       10.89      6.93 o 
  -3   9   5      341.74      353.29     15.83 o 
  -2   9   5      705.98      731.31     21.77 o 
  -1   9   5        3.52        6.93      6.93 o 
   0   9   5      414.12      447.30     17.81 o 
   1   9   5       34.59       27.71      8.91 o 
   2   9   5       30.03       37.60      8.91 o 
   3   9   5        0.58       -8.91      8.91 o 
   4   9   5       15.59       18.80      8.91 o 
   5   9   5       30.07       49.48     11.88 o 
   6   9   5       20.47       11.88     10.89 o 
  -7  10   5        8.04       12.86      6.93 o 
  -6  10   5        4.28        7.92      7.92 o 
  -5  10   5       25.49       27.71      7.92 o 
  -4  10   5       14.01        9.90      6.93 o 
  -3  10   5      942.66      932.20     25.73 o 
  -2  10   5       10.99        8.91      6.93 o 
  -1  10   5      368.81      365.16     16.82 o 
   0  10   5      154.91      169.22     12.86 o 
   1  10   5       53.05       51.46      9.90 o 
   2  10   5      107.29      101.93     11.88 o 
   3  10   5       63.14       64.32     11.88 o 
   4  10   5       16.94       22.76     10.89 o 
   5  10   5       32.85       29.69     11.88 o 
   6  10   5        4.64        0.00      9.90 o 
  -7  11   5       14.24       16.82      6.93 o 
  -6  11   5        0.63        6.93      5.94 o 
  -5  11   5        1.80        1.98      6.93 o 
  -4  11   5       15.52       16.82      6.93 o 
  -3  11   5      236.66      272.14     14.84 o 
  -2  11   5      134.30      130.63     11.88 o 
  -1  11   5       89.38       85.11      8.91 o 
   0  11   5      193.46      196.93     13.85 o 
   1  11   5      155.68      159.33     12.86 o 
   2  11   5       23.18       32.66      9.90 o 
   3  11   5        0.83        4.95      8.91 o 
   4  11   5      150.06      161.30     15.83 o 
   5  11   5        8.81       10.89      8.91 o 
  -6  12   5       26.08       33.65      6.93 o 
  -5  12   5       20.88       20.78      7.92 o 
  -4  12   5      121.24      134.59     10.89 o 
  -3  12   5       61.70       62.34      7.92 o 
  -2  12   5        1.94       12.86      5.94 o 
  -1  12   5       62.83       56.41      8.91 o 
   0  12   5       98.94       86.10     10.89 o 
   1  12   5       16.75       22.76      7.92 o 
   2  12   5       13.77        6.93      8.91 o 
   3  12   5       20.46       34.64      8.91 o 
   4  12   5       81.65       80.16     11.88 o 
   5  12   5        9.38        2.97      9.90 o 
  -6  13   5       20.66       12.86      6.93 o 
  -5  13   5       89.29       76.20      8.91 o 
  -4  13   5       53.15       60.37      7.92 o 
  -3  13   5        0.78       -3.96      5.94 o 
  -2  13   5       23.58       30.68      7.92 o 
  -1  13   5        0.24       -4.95      5.94 o 
   0  13   5       32.78       44.53      7.92 o 
   1  13   5       38.16       46.51      8.91 o 
   2  13   5        1.77        5.94      7.92 o 
   3  13   5       13.12       24.74      7.92 o 
   4  13   5       88.51      108.86     12.86 o 
  -5  14   5        9.73        7.92      4.95 o 
  -4  14   5        0.07       -3.96      5.94 o 
  -3  14   5        1.76       -0.99      4.95 o 
  -2  14   5        4.63        6.93      5.94 o 
  -1  14   5        1.44        1.98      4.95 o 
   0  14   5        0.02        0.00      5.94 o 
   1  14   5        3.15       10.89      5.94 o 
   2  14   5       11.06       -2.97      7.92 o 
   3  14   5        3.97        8.91      6.93 o 
  -4  15   5       43.39       42.55      6.93 o 
  -3  15   5       24.15       27.71      5.94 o 
  -2  15   5        4.26        2.97      4.95 o 
  -1  15   5        6.44        3.96      5.94 o 
   0  15   5       28.80       29.69      7.92 o 
   1  15   5        0.09       -5.94      5.94 o 
   2  15   5       11.61       13.85      5.94 o 
  -1  16   5        0.00       -1.98      4.95 o 
   0  16   5        2.53        6.93      5.94 o 
  -9   0   6       70.95       74.22     17.81 o 
  -8   0   6       52.47       42.55     15.83 o 
  -7   0   6      976.70      971.79     39.58 o 
  -6   0   6       54.11       58.39     11.88 o 
  -5   0   6       11.64        6.93      8.91 o 
  -4   0   6      349.48      369.12     15.83 o 
  -3   0   6      347.98      358.24     16.82 o 
  -2   0   6     2759.06     2942.08     37.60 o 
  -1   0   6      247.61      226.62     11.88 o 
   0   0   6     1121.67     1212.26     25.73 o 
   1   0   6      941.62     1034.13     24.74 o 
   2   0   6       34.77       24.74      8.91 o 
   3   0   6       11.31       11.88      9.90 o 
   4   0   6      390.37      375.06     20.78 o 
   5   0   6      263.84      260.26     21.77 o 
   6   0   6        9.30        0.99     13.85 o 
   7   0   6      534.21      506.68     29.69 o 
   8   0   6      153.40      144.48     19.79 o 
  -9   1   6       32.46       22.76     14.84 o 
  -8   1   6        0.45        5.94     10.89 o 
  -7   1   6        0.64       -1.98      9.90 o 
  -6   1   6      135.69      160.32     14.84 o 
  -5   1   6        1.06        3.96      6.93 o 
  -4   1   6       22.80       27.71      7.92 o 
  -3   1   6        9.04        2.97      5.94 o 
  -2   1   6      368.96      364.17     13.85 o 
  -1   1   6       35.77       39.58      6.93 o 
   0   1   6      227.85      242.45     11.88 o 
   1   1   6        0.91        8.91      6.93 o 
   2   1   6       23.17       24.74      8.91 o 
   3   1   6        0.15        5.94      8.91 o 
   4   1   6      152.17      154.38     16.82 o 
   5   1   6        0.92       -2.97     12.86 o 
   6   1   6      128.46      140.52     18.80 o 
   7   1   6       31.15       22.76     16.82 o 
   8   1   6       42.62       59.38     16.82 o 
  -9   2   6       46.85       33.65     13.85 o 
  -8   2   6       37.28       30.68     11.88 o 
  -7   2   6       67.09       64.32     12.86 o 
  -6   2   6        0.35        2.97      8.91 o 
  -5   2   6       11.57        8.91      8.91 o 
  -4   2   6      349.67      374.07     14.84 o 
  -3   2   6      441.39      426.52     14.84 o 
  -2   2   6     4549.54     4751.07     47.50 o 
  -1   2   6      132.00      139.53      9.90 o 
   0   2   6       85.19       97.97     10.89 o 
   1   2   6       78.88       82.14      9.90 o 
   2   2   6       17.60       22.76      9.90 o 
   3   2   6        8.79       -0.99      9.90 o 
   4   2   6       76.20       82.14     13.85 o 
   5   2   6        2.74        2.97     11.88 o 
   6   2   6        3.78       -3.96     14.84 o 
   7   2   6       93.83      105.89     18.80 o 
  -9   3   6        1.39        1.98      9.90 o 
  -8   3   6       46.50       51.46     11.88 o 
  -7   3   6       67.55       68.28     11.88 o 
  -6   3   6       24.71       19.79      8.91 o 
  -5   3   6      221.08      219.69     13.85 o 
  -4   3   6      228.57      234.54     11.88 o 
  -3   3   6       95.04       92.03      8.91 o 
  -2   3   6      189.49      196.93     11.88 o 
  -1   3   6      468.24      516.57     15.83 o 
   0   3   6        7.62        5.94      6.93 o 
   1   3   6       73.68       70.26      9.90 o 
   2   3   6      110.06       98.96     12.86 o 
   3   3   6       18.91       15.83      9.90 o 
   4   3   6       67.34       61.36     15.83 o 
   5   3   6       10.67       20.78     12.86 o 
   6   3   6       43.66       40.57     15.83 o 
   7   3   6       29.72       15.83     17.81 o 
  -9   4   6       27.94       42.55     10.89 o 
  -8   4   6        2.51       14.84      7.92 o 
  -7   4   6        1.66        5.94      7.92 o 
  -6   4   6       45.57       43.54      8.91 o 
  -5   4   6       57.02       69.27      8.91 o 
  -4   4   6       86.02       86.10      8.91 o 
  -3   4   6        9.94       11.88      5.94 o 
  -2   4   6      940.60      961.89     22.76 o 
  -1   4   6      753.47      787.72     20.78 o 
   0   4   6      266.09      240.47     12.86 o 
   1   4   6       79.95       81.15     10.89 o 
   2   4   6      590.12      615.53     23.75 o 
   3   4   6       16.60       32.66     10.89 o 
   4   4   6       49.36       49.48     12.86 o 
   5   4   6      136.94      157.35     19.79 o 
   6   4   6      133.30      119.74     18.80 o 
   7   4   6        8.50       -5.94     14.84 o 
  -9   5   6        4.47       -1.98      7.92 o 
  -8   5   6       29.96       34.64      9.90 o 
  -7   5   6      106.35      104.90     11.88 o 
  -6   5   6       46.02       34.64      9.90 o 
  -5   5   6       79.08       67.29      9.90 o 
  -4   5   6       31.47       26.72      6.93 o 
  -3   5   6      154.55      171.20     11.88 o 
  -2   5   6      123.05      119.74      8.91 o 
  -1   5   6      156.58      177.14     10.89 o 
   0   5   6      208.95      235.52     12.86 o 
   1   5   6        1.96        8.91      7.92 o 
   2   5   6      407.79      451.26     19.79 o 
   3   5   6       40.74       41.56     10.89 o 
   4   5   6       49.72       53.44     13.85 o 
   5   5   6       74.37       86.10     15.83 o 
   6   5   6       19.60       29.69     13.85 o 
   7   5   6        7.60        9.90     12.86 o 
  -9   6   6       23.18       20.78      8.91 o 
  -8   6   6       53.40       49.48      9.90 o 
  -7   6   6        1.42       -6.93      7.92 o 
  -6   6   6       18.97       17.81      8.91 o 
  -5   6   6        6.47       12.86      6.93 o 
  -4   6   6       32.25       37.60      7.92 o 
  -3   6   6      170.84      157.35     11.88 o 
  -2   6   6        5.64        4.95      5.94 o 
  -1   6   6      298.45      284.02     14.84 o 
   0   6   6      419.89      413.65     16.82 o 
   1   6   6      232.61      254.33     14.84 o 
   2   6   6      130.65      121.72     13.85 o 
   3   6   6        3.47       10.89      9.90 o 
   4   6   6       45.71       48.49     11.88 o 
   5   6   6       91.23       93.02     15.83 o 
   6   6   6        0.65      -13.85     13.85 o 
   7   6   6        9.13       20.78     10.89 o 
  -8   7   6        2.16        0.99      7.92 o 
  -7   7   6      168.78      178.13     14.84 o 
  -6   7   6       57.78       38.59     11.88 o 
  -5   7   6       67.56       63.33     10.89 o 
  -4   7   6       18.35       18.80      6.93 o 
  -3   7   6      161.37      171.20     11.88 o 
  -2   7   6      227.28      231.57     13.85 o 
  -1   7   6      206.93      176.15     12.86 o 
   0   7   6       12.63        9.90      6.93 o 
   1   7   6      227.56      225.63     14.84 o 
   2   7   6       55.09       68.28     10.89 o 
   3   7   6      392.82      433.44     23.75 o 
   4   7   6        2.27       11.88     10.89 o 
   5   7   6        7.43       17.81     10.89 o 
   6   7   6       46.42       53.44     14.84 o 
   7   7   6        0.76       -6.93     13.85 o 
  -8   8   6      125.11      132.61     12.86 o 
  -7   8   6      117.34       89.06     12.86 o 
  -6   8   6        5.35       11.88      7.92 o 
  -5   8   6       99.23      106.88     11.88 o 
  -4   8   6      201.33      222.66     13.85 o 
  -3   8   6       62.41       82.14      8.91 o 
  -2   8   6        0.66       -0.99      6.93 o 
  -1   8   6     1202.02     1271.64     28.70 o 
   0   8   6      707.83      736.26     23.75 o 
   1   8   6        2.68        1.98      7.92 o 
   2   8   6      318.81      333.50     18.80 o 
   3   8   6       71.42       64.32     12.86 o 
   4   8   6        0.24       -6.93     10.89 o 
   5   8   6        9.71       -3.96     11.88 o 
   6   8   6       15.91        8.91     11.88 o 
  -8   9   6        6.43       12.86      6.93 o 
  -7   9   6       78.57       68.28     11.88 o 
  -6   9   6      129.76      117.76     12.86 o 
  -5   9   6       28.37       16.82      8.91 o 
  -4   9   6      223.24      207.82     14.84 o 
  -3   9   6      216.27      226.62     13.85 o 
  -2   9   6       42.78       41.56      7.92 o 
  -1   9   6      119.41      102.92     10.89 o 
   0   9   6       87.97      104.90     10.89 o 
   1   9   6        3.28        0.99      7.92 o 
   2   9   6        2.60        4.95      6.93 o 
   3   9   6        0.53       -3.96      9.90 o 
   4   9   6       22.36        6.93     10.89 o 
   5   9   6        6.37        6.93      8.91 o 
   6   9   6       20.35       34.64     11.88 o 
  -7  10   6       23.86       20.78      7.92 o 
  -6  10   6       46.09       30.68      8.91 o 
  -5  10   6        6.99        7.92      7.92 o 
  -4  10   6        6.90        4.95      7.92 o 
  -3  10   6      279.79      263.23     15.83 o 
  -2  10   6        3.41       11.88      6.93 o 
  -1  10   6       84.01       75.21      7.92 o 
   0  10   6      119.24      115.78     11.88 o 
   1  10   6      125.48      146.46     12.86 o 
   2  10   6      100.91       91.04     11.88 o 
   3  10   6        2.61       -4.95      9.90 o 
   4  10   6       25.61       24.74     10.89 o 
   5  10   6       18.16       15.83     10.89 o 
  -7  11   6        0.02       -1.98      6.93 o 
  -6  11   6        1.13       -3.96      5.94 o 
  -5  11   6       46.88       44.53      8.91 o 
  -4  11   6        7.24       10.89      6.93 o 
  -3  11   6        1.05        3.96      6.93 o 
  -2  11   6       54.27       49.48      8.91 o 
  -1  11   6      104.25       96.98      9.90 o 
   0  11   6       65.77       57.40     10.89 o 
   1  11   6      100.64       97.97     10.89 o 
   2  11   6      140.70      147.45     13.85 o 
   3  11   6       12.85       13.85      9.90 o 
   4  11   6        6.61       -5.94      9.90 o 
   5  11   6       13.85       15.83     10.89 o 
  -6  12   6        0.87       -1.98      6.93 o 
  -5  12   6        2.78       -1.98      6.93 o 
  -4  12   6        1.20       -0.99      5.94 o 
  -3  12   6       46.42       51.46      8.91 o 
  -2  12   6       48.67       62.34      8.91 o 
  -1  12   6      105.72      106.88     10.89 o 
   0  12   6        0.06        3.96      6.93 o 
   1  12   6       29.66       28.70      8.91 o 
   2  12   6       89.92       98.96     12.86 o 
   3  12   6       35.74       43.54     10.89 o 
   4  12   6       22.40       19.79     10.89 o 
  -5  13   6        2.18       -5.94      5.94 o 
  -4  13   6       12.63       11.88      6.93 o 
  -3  13   6       11.24       14.84      5.94 o 
  -2  13   6        0.26        1.98      5.94 o 
  -1  13   6       10.81       13.85      5.94 o 
   0  13   6        1.46        2.97      6.93 o 
   1  13   6        5.47       -5.94      6.93 o 
   2  13   6        0.20        0.99      6.93 o 
   3  13   6        0.92       -8.91      8.91 o 
   4  13   6        0.02       -4.95      8.91 o 
  -4  14   6        0.21       -3.96      5.94 o 
  -3  14   6        6.42       -0.99      5.94 o 
  -2  14   6       27.65       30.68      6.93 o 
  -1  14   6       56.26       46.51      8.91 o 
   0  14   6       82.71       83.13      9.90 o 
   1  14   6       19.61       31.67      8.91 o 
   2  14   6        4.80        7.92      6.93 o 
   3  14   6       34.66       35.63      9.90 o 
  -3  15   6        3.95        8.91      4.95 o 
  -2  15   6       17.91       15.83      5.94 o 
  -1  15   6       29.24       38.59      7.92 o 
   0  15   6        0.39       -0.99      6.93 o 
   1  15   6        3.80       -3.96      5.94 o 
  -9   1   7        7.83        4.95     11.88 o 
  -8   1   7      428.31      499.75     27.71 o 
  -7   1   7        4.78        4.95      9.90 o 
  -6   1   7        4.70       -8.91     10.89 o 
  -5   1   7      198.74      216.72     14.84 o 
  -4   1   7      284.87      295.89     15.83 o 
  -3   1   7       26.05       18.80      6.93 o 
  -2   1   7       23.23       25.73      6.93 o 
  -1   1   7      258.66      250.37     13.85 o 
   0   1   7     2083.76     2208.79     37.60 o 
   1   1   7        6.18        4.95      7.92 o 
   2   1   7       13.35       17.81      8.91 o 
   3   1   7       33.72       31.67     10.89 o 
   4   1   7       18.10       22.76     11.88 o 
   5   1   7       62.64       78.18     14.84 o 
   6   1   7       59.86       67.29     14.84 o 
   7   1   7      130.44      116.77     17.81 o 
  -9   2   7       19.70       13.85     10.89 o 
  -8   2   7       19.98       27.71     10.89 o 
  -7   2   7        8.08        5.94      9.90 o 
  -6   2   7      238.77      241.46     16.82 o 
  -5   2   7      110.75      129.64     11.88 o 
  -4   2   7      314.97      319.64     15.83 o 
  -3   2   7       90.31      102.92      9.90 o 
  -2   2   7      321.67      356.26     15.83 o 
  -1   2   7       46.33       50.47      8.91 o 
   0   2   7       30.23       30.68      8.91 o 
   1   2   7      983.73     1051.94     28.70 o 
   2   2   7       72.99       95.99     11.88 o 
   3   2   7      106.32       87.08     14.84 o 
   4   2   7      192.13      171.20     18.80 o 
   5   2   7        4.57       10.89     13.85 o 
   6   2   7       50.93       30.68     16.82 o 
   7   2   7        7.64      -14.84     14.84 o 
  -9   3   7        4.28       -8.91      9.90 o 
  -8   3   7        0.53       -1.98      8.91 o 
  -7   3   7       95.54      118.75     13.85 o 
  -6   3   7      126.98      138.54     13.85 o 
  -5   3   7      181.81      194.95     14.84 o 
  -4   3   7       55.82       40.57      6.93 o 
  -3   3   7      219.93      230.58     13.85 o 
  -2   3   7       30.22       14.84      7.92 o 
  -1   3   7       35.13       38.59      8.91 o 
   0   3   7      978.39     1037.10     25.73 o 
   1   3   7      776.95      804.54     25.73 o 
   2   3   7      117.40       94.01     13.85 o 
   3   3   7      181.18      196.93     19.79 o 
   4   3   7        6.05       -0.99     12.86 o 
   5   3   7       52.99       26.72     14.84 o 
   6   3   7       79.00       52.45     17.81 o 
   7   3   7        1.27       21.77     14.84 o 
  -9   4   7        7.12       10.89      8.91 o 
  -8   4   7        6.77        5.94      7.92 o 
  -7   4   7        8.69       10.89      7.92 o 
  -6   4   7       28.86       26.72      7.92 o 
  -5   4   7      138.20      121.72     11.88 o 
  -4   4   7      211.93      216.72     13.85 o 
  -3   4   7       14.11       16.82      5.94 o 
  -2   4   7      311.89      342.40     14.84 o 
  -1   4   7       91.16       86.10      9.90 o 
   0   4   7        6.89        0.99      7.92 o 
   1   4   7      241.55      278.08     15.83 o 
   2   4   7       55.52       38.59     12.86 o 
   3   4   7      346.16      357.25     21.77 o 
   4   4   7        0.17        2.97     11.88 o 
   5   4   7        0.79        5.94     13.85 o 
   6   4   7       36.75       33.65     14.84 o 
   7   4   7       11.46       12.86     13.85 o 
  -9   5   7        1.84        7.92      6.93 o 
  -8   5   7        0.01       -5.94      7.92 o 
  -7   5   7      140.84      133.60     12.86 o 
  -6   5   7        1.00       -2.97      7.92 o 
  -5   5   7       21.89       10.89      9.90 o 
  -4   5   7       46.64       35.63      8.91 o 
  -3   5   7        5.64        9.90      5.94 o 
  -2   5   7       18.39       20.78      6.93 o 
  -1   5   7      167.13      161.30     12.86 o 
   0   5   7       27.63       34.64      8.91 o 
   1   5   7       72.00       71.25     10.89 o 
   2   5   7       88.64      106.88     13.85 o 
   3   5   7       27.61       41.56     11.88 o 
   4   5   7      222.12      255.32     21.77 o 
   5   5   7      106.36      127.66     17.81 o 
   6   5   7        0.15        0.00     13.85 o 
   7   5   7       49.41       43.54     16.82 o 
  -8   6   7        0.36       -6.93      6.93 o 
  -7   6   7       50.68       48.49      9.90 o 
  -6   6   7       10.47       10.89      8.91 o 
  -5   6   7      290.63      288.96     15.83 o 
  -4   6   7      138.75      142.50     11.88 o 
  -3   6   7      351.29      380.01     17.81 o 
  -2   6   7       93.54       88.07      9.90 o 
  -1   6   7        2.51       -2.97      6.93 o 
   0   6   7       13.66       23.75      7.92 o 
   1   6   7       62.48       72.24     11.88 o 
   2   6   7        0.00        6.93      8.91 o 
   3   6   7      320.42      361.20     22.76 o 
   4   6   7       15.12       13.85     13.85 o 
   5   6   7       75.73       73.23     17.81 o 
   6   6   7        2.18      -12.86     12.86 o 
  -8   7   7        3.38        8.91      6.93 o 
  -7   7   7       30.43       23.75      9.90 o 
  -6   7   7      170.36      173.18     13.85 o 
  -5   7   7       95.25      103.91     10.89 o 
  -4   7   7       10.60       25.73      7.92 o 
  -3   7   7        0.60        3.96      6.93 o 
  -2   7   7      126.99      154.38     12.86 o 
  -1   7   7       14.36       13.85      7.92 o 
   0   7   7      154.85      180.11     13.85 o 
   1   7   7      729.97      761.99     26.72 o 
   2   7   7      242.32      238.49     17.81 o 
   3   7   7        1.22       16.82      9.90 o 
   4   7   7        9.19       -1.98     11.88 o 
   5   7   7        6.57      -13.85     13.85 o 
   6   7   7        0.71       -8.91     12.86 o 
  -8   8   7        2.27       15.83      6.93 o 
  -7   8   7       29.31       12.86      8.91 o 
  -6   8   7       10.36        4.95      8.91 o 
  -5   8   7       30.53       24.74      9.90 o 
  -4   8   7      142.67      148.44     12.86 o 
  -3   8   7      242.38      231.57     14.84 o 
  -2   8   7        0.23       11.88      7.92 o 
  -1   8   7      252.62      225.63     16.82 o 
   0   8   7       37.61       50.47      9.90 o 
   1   8   7       79.30       89.06     11.88 o 
   2   8   7      136.13      120.73     13.85 o 
   3   8   7        4.14       18.80     10.89 o 
   4   8   7       14.53       -5.94     11.88 o 
   5   8   7       12.62       16.82     12.86 o 
   6   8   7        1.31        0.00     12.86 o 
  -7   9   7       38.20       44.53      8.91 o 
  -6   9   7      105.45      124.69     12.86 o 
  -5   9   7      187.96      190.99     13.85 o 
  -4   9   7        0.14        3.96      6.93 o 
  -3   9   7        0.01       -2.97      7.92 o 
  -2   9   7      420.63      463.13     19.79 o 
  -1   9   7      253.07      238.49     15.83 o 
   0   9   7       45.61       47.50      9.90 o 
   1   9   7        6.98       12.86      8.91 o 
   2   9   7      167.85      188.02     16.82 o 
   3   9   7        5.89       11.88     10.89 o 
   4   9   7        0.04        4.95     10.89 o 
   5   9   7        1.95        2.97      9.90 o 
  -7  10   7        1.69       -0.99      6.93 o 
  -6  10   7       10.60       12.86      8.91 o 
  -5  10   7       86.65       71.25      9.90 o 
  -4  10   7       64.14       74.22      9.90 o 
  -3  10   7       17.23       34.64      8.91 o 
  -2  10   7      194.43      183.08     13.85 o 
  -1  10   7      116.22      107.87      9.90 o 
   0  10   7       11.40       12.86      8.91 o 
   1  10   7      379.23      378.03     19.79 o 
   2  10   7        5.36        8.91      8.91 o 
   3  10   7      130.02      149.43     15.83 o 
   4  10   7        0.06       -1.98     10.89 o 
   5  10   7        0.60      -11.88     11.88 o 
  -6  11   7        1.40        1.98      6.93 o 
  -5  11   7       26.53       20.78      8.91 o 
  -4  11   7       17.96       28.70      7.92 o 
  -3  11   7        2.17       10.89      6.93 o 
  -2  11   7        2.51        2.97      6.93 o 
  -1  11   7        0.07       -1.98      6.93 o 
   0  11   7       23.94       24.74      8.91 o 
   1  11   7      137.80      137.55     13.85 o 
   2  11   7        0.89       -3.96      9.90 o 
   3  11   7      118.76      109.85     14.84 o 
   4  11   7       69.56       65.31     13.85 o 
  -6  12   7       39.26       46.51      8.91 o 
  -5  12   7        0.10        1.98      6.93 o 
  -4  12   7        1.42       -6.93      6.93 o 
  -3  12   7       27.91       12.86      7.92 o 
  -2  12   7       36.01       33.65      8.91 o 
  -1  12   7        8.22        0.99      5.94 o 
   0  12   7       15.93        8.91      7.92 o 
   1  12   7       38.61       27.71      8.91 o 
   2  12   7       53.64       45.52      8.91 o 
   3  12   7        1.79       -5.94      8.91 o 
   4  12   7        7.12        3.96      9.90 o 
  -5  13   7        1.52       -6.93      6.93 o 
  -4  13   7        9.72       18.80      5.94 o 
  -3  13   7        5.28        7.92      5.94 o 
  -2  13   7        1.54        1.98      6.93 o 
  -1  13   7       99.77      114.79     10.89 o 
   0  13   7       15.27       20.78      7.92 o 
   1  13   7       30.74       20.78      9.90 o 
   2  13   7        7.25       10.89      8.91 o 
   3  13   7       44.30       46.51     10.89 o 
  -4  14   7        6.31        7.92      5.94 o 
  -3  14   7       10.90       14.84      5.94 o 
  -2  14   7        3.27        7.92      5.94 o 
  -1  14   7        4.64        9.90      6.93 o 
   0  14   7        3.42        5.94      6.93 o 
   1  14   7       10.94       25.73      7.92 o 
   2  14   7        5.22       -2.97      7.92 o 
  -9   0   8        0.00       -4.95     10.89 o 
  -8   0   8       76.50       73.23     15.83 o 
  -7   0   8       24.07       34.64     11.88 o 
  -6   0   8     1109.64     1165.75     36.62 o 
  -5   0   8      217.70      202.87     15.83 o 
  -4   0   8        9.43        8.91      8.91 o 
  -3   0   8       91.71       87.08     10.89 o 
  -2   0   8      860.91      849.08     24.74 o 
  -1   0   8       59.35       63.33      9.90 o 
   0   0   8      218.67      195.94     13.85 o 
   1   0   8       26.44       17.81     10.89 o 
   2   0   8      185.70      190.00     15.83 o 
   3   0   8        4.56       16.82      9.90 o 
   4   0   8       64.42       46.51     14.84 o 
   5   0   8        0.18        7.92     11.88 o 
   6   0   8       49.60       30.68     15.83 o 
  -9   1   8        0.64        5.94      8.91 o 
  -8   1   8        0.88      -11.88     11.88 o 
  -7   1   8       41.98       67.29     12.86 o 
  -6   1   8        0.39        5.94      9.90 o 
  -5   1   8       45.20       50.47     10.89 o 
  -4   1   8       89.96       94.01     10.89 o 
  -3   1   8       12.77       12.86      8.91 o 
  -2   1   8      270.41      283.03     14.84 o 
  -1   1   8        0.02       -0.99      6.93 o 
   0   1   8       21.06       25.73      9.90 o 
   1   1   8      125.67      121.72     13.85 o 
   2   1   8       21.28       22.76     11.88 o 
   3   1   8       10.88       19.79     10.89 o 
   4   1   8        0.09       -1.98     11.88 o 
   5   1   8        2.78        3.96     13.85 o 
   6   1   8       56.97       39.58     15.83 o 
  -9   2   8        9.09       13.85      9.90 o 
  -8   2   8       17.14       28.70     10.89 o 
  -7   2   8       18.00       18.80      9.90 o 
  -6   2   8      375.99      421.57     20.78 o 
  -5   2   8      174.95      179.12     15.83 o 
  -4   2   8      330.43      325.58     17.81 o 
  -3   2   8       26.27       17.81      8.91 o 
  -2   2   8      236.68      231.57     13.85 o 
  -1   2   8       53.83       69.27     10.89 o 
   0   2   8       32.54       45.52      9.90 o 
   1   2   8      177.70      171.20     15.83 o 
   2   2   8      407.63      460.16     22.76 o 
   3   2   8        0.22       16.82      9.90 o 
   4   2   8        0.05        5.94     11.88 o 
   5   2   8       32.06       47.50     13.85 o 
   6   2   8       42.45       51.46     14.84 o 
  -9   3   8        6.07        7.92      8.91 o 
  -8   3   8        2.09       -8.91      8.91 o 
  -7   3   8       80.36       85.11     11.88 o 
  -6   3   8      118.12       99.95     12.86 o 
  -5   3   8      214.19      183.08     15.83 o 
  -4   3   8      238.16      256.31     14.84 o 
  -3   3   8       42.89       54.43      8.91 o 
  -2   3   8       15.44       15.83      7.92 o 
  -1   3   8      101.51      108.86     11.88 o 
   0   3   8       77.14       89.06     11.88 o 
   1   3   8       23.40       25.73      9.90 o 
   2   3   8      304.88      315.68     21.77 o 
   3   3   8        1.64       12.86     11.88 o 
   4   3   8       55.89       53.44     16.82 o 
   5   3   8       34.94       26.72     17.81 o 
   6   3   8        0.02       22.76     13.85 o 
  -9   4   8        4.12        6.93      8.91 o 
  -8   4   8       20.55       13.85      8.91 o 
  -7   4   8        4.69       -7.92      7.92 o 
  -6   4   8        0.02       -1.98      7.92 o 
  -5   4   8      148.22      146.46     12.86 o 
  -4   4   8        3.39       -0.99      6.93 o 
  -3   4   8      341.32      370.11     17.81 o 
  -2   4   8       58.87       72.24      8.91 o 
  -1   4   8        0.51        6.93      7.92 o 
   0   4   8      319.29      325.58     17.81 o 
   1   4   8       30.29       33.65     10.89 o 
   2   4   8      219.03      217.71     19.79 o 
   3   4   8      577.61      553.19     29.69 o 
   4   4   8       64.93       93.02     17.81 o 
   5   4   8        0.93       10.89     12.86 o 
   6   4   8        1.20        6.93     13.85 o 
  -8   5   8        1.69        5.94      5.94 o 
  -7   5   8       18.80        8.91      8.91 o 
  -6   5   8       25.23       23.75      9.90 o 
  -5   5   8      122.02       95.99     11.88 o 
  -4   5   8        4.62        9.90      6.93 o 
  -3   5   8       78.38       57.40     10.89 o 
  -2   5   8        0.33       -3.96      6.93 o 
  -1   5   8      212.75      209.80     13.85 o 
   0   5   8      248.57      234.54     16.82 o 
   1   5   8        4.15        1.98      8.91 o 
   2   5   8       73.12       66.30     12.86 o 
   3   5   8       79.20       84.12     14.84 o 
   4   5   8      143.34      138.54     18.80 o 
   5   5   8       21.29       28.70     12.86 o 
   6   5   8        1.80      -13.85     13.85 o 
  -8   6   8        4.85       13.85      6.93 o 
  -7   6   8        2.54        0.99      7.92 o 
  -6   6   8       10.16       -0.99      8.91 o 
  -5   6   8      192.24      203.86     14.84 o 
  -4   6   8       87.95       72.24     10.89 o 
  -3   6   8      137.87      154.38     12.86 o 
  -2   6   8       22.67       13.85      8.91 o 
  -1   6   8       19.57       13.85      8.91 o 
   0   6   8       26.28       33.65      8.91 o 
   1   6   8        0.54       -8.91      8.91 o 
   2   6   8        3.64       -5.94     10.89 o 
   3   6   8       29.44       13.85     14.84 o 
   4   6   8       19.98       22.76     13.85 o 
   5   6   8        1.98       -0.99     12.86 o 
   6   6   8       13.85       21.77     14.84 o 
  -8   7   8        9.37        9.90      6.93 o 
  -7   7   8        0.04       -7.92      7.92 o 
  -6   7   8       10.88       10.89      7.92 o 
  -5   7   8      203.40      196.93     14.84 o 
  -4   7   8       27.56       19.79      8.91 o 
  -3   7   8       82.62       59.38     10.89 o 
  -2   7   8       18.29       24.74      7.92 o 
  -1   7   8      442.80      444.33     19.79 o 
   0   7   8       74.94       84.12     11.88 o 
   1   7   8       23.33       28.70      8.91 o 
   2   7   8       44.77       39.58     11.88 o 
   3   7   8       20.27       33.65     11.88 o 
   4   7   8       22.98       35.63     12.86 o 
   5   7   8       62.89       53.44     15.83 o 
  -7   8   8       36.21       18.80      9.90 o 
  -6   8   8       17.12        5.94      8.91 o 
  -5   8   8       11.55       18.80      8.91 o 
  -4   8   8      268.70      305.79     17.81 o 
  -3   8   8      472.21      480.95     20.78 o 
  -2   8   8       84.91       83.13     11.88 o 
  -1   8   8       20.40        3.96      8.91 o 
   0   8   8      718.57      673.92     25.73 o 
   1   8   8       10.07       12.86      8.91 o 
   2   8   8       24.43       15.83     10.89 o 
   3   8   8        5.06        4.95     10.89 o 
   4   8   8       84.19       74.22     16.82 o 
   5   8   8       17.04       28.70     12.86 o 
  -7   9   8       10.47       17.81      7.92 o 
  -6   9   8        1.95       -7.92      7.92 o 
  -5   9   8       13.19        2.97      7.92 o 
  -4   9   8       69.32       73.23      9.90 o 
  -3   9   8       23.51       24.74      8.91 o 
  -2   9   8      541.50      554.18     21.77 o 
  -1   9   8        0.23        3.96      7.92 o 
   0   9   8      108.28      114.79     12.86 o 
   1   9   8        1.31       -0.99      8.91 o 
   2   9   8        3.66       14.84      9.90 o 
   3   9   8        0.08        0.00      9.90 o 
   4   9   8        0.11       -4.95     11.88 o 
   5   9   8        7.43       14.84     11.88 o 
  -7  10   8        0.25        0.00      6.93 o 
  -6  10   8       44.50       45.52      8.91 o 
  -5  10   8       41.72       60.37      8.91 o 
  -4  10   8        9.50       14.84      7.92 o 
  -3  10   8       21.21       27.71      7.92 o 
  -2  10   8        0.07        0.99      6.93 o 
  -1  10   8      137.42      140.52     12.86 o 
   0  10   8        0.16        1.98      8.91 o 
   1  10   8        7.87       -0.99      9.90 o 
   2  10   8       15.27       14.84      9.90 o 
   3  10   8       40.24       48.49     11.88 o 
   4  10   8        0.43        8.91     10.89 o 
  -6  11   8        2.60       11.88      5.94 o 
  -5  11   8        0.03       -6.93      6.93 o 
  -4  11   8        3.46        4.95      6.93 o 
  -3  11   8        1.69        1.98      5.94 o 
  -2  11   8        0.00        1.98      6.93 o 
  -1  11   8        4.43       -0.99      6.93 o 
   0  11   8       60.97       55.42     10.89 o 
   1  11   8       72.67       68.28     11.88 o 
   2  11   8        8.24        8.91      8.91 o 
   3  11   8       60.09       57.40     11.88 o 
   4  11   8       18.35       15.83     11.88 o 
  -5  12   8       52.71       54.43      8.91 o 
  -4  12   8       18.65       12.86      7.92 o 
  -3  12   8       19.72       25.73      6.93 o 
  -2  12   8        3.22        0.99      7.92 o 
  -1  12   8        6.27        6.93      6.93 o 
   0  12   8        0.01       -4.95      8.91 o 
   1  12   8        0.01       -8.91      8.91 o 
   2  12   8       21.98       14.84      7.92 o 
   3  12   8       21.98       25.73      9.90 o 
  -4  13   8        5.00        6.93      5.94 o 
  -3  13   8        0.19        3.96      5.94 o 
  -2  13   8        3.96        7.92      5.94 o 
  -1  13   8        1.59       -7.92      7.92 o 
   0  13   8        9.65       10.89      7.92 o 
   1  13   8        6.56        6.93      7.92 o 
   2  13   8        7.04        4.95      7.92 o 
  -2  14   8       34.33       29.69      7.92 o 
  -1  14   8        7.64        0.99      6.93 o 
   0  14   8        0.20       -5.94      7.92 o 
  -9   1   9        6.24        7.92      9.90 o 
  -8   1   9        0.26        9.90      8.91 o 
  -7   1   9        0.07        2.97      9.90 o 
  -6   1   9      353.28      334.48     19.79 o 
  -5   1   9       43.05       48.49      9.90 o 
  -4   1   9      913.91      886.68     28.70 o 
  -3   1   9      100.59      105.89     12.86 o 
  -2   1   9       65.15       68.28     10.89 o 
  -1   1   9        0.04        4.95      7.92 o 
   0   1   9       39.46       25.73     11.88 o 
   1   1   9       20.72       18.80      9.90 o 
   2   1   9      197.76      220.68     18.80 o 
   3   1   9        1.30      -11.88     11.88 o 
   4   1   9        5.77       16.82     12.86 o 
   5   1   9        0.02      -11.88     12.86 o 
   6   1   9        6.60       -0.99     12.86 o 
  -8   2   9        0.44        9.90      8.91 o 
  -7   2   9        4.47        1.98      8.91 o 
  -6   2   9        8.63       13.85      8.91 o 
  -5   2   9        9.41        4.95      8.91 o 
  -4   2   9      301.55      285.99     16.82 o 
  -3   2   9       51.02       45.52      9.90 o 
  -2   2   9      657.61      675.90     24.74 o 
  -1   2   9       31.24       47.50      9.90 o 
   0   2   9      175.17      184.07     15.83 o 
   1   2   9      121.94      109.85     15.83 o 
   2   2   9      163.15      133.60     16.82 o 
   3   2   9       51.39       67.29     13.85 o 
   4   2   9        0.43        6.93     10.89 o 
   5   2   9        5.45        7.92     12.86 o 
   6   2   9        1.66        7.92     12.86 o 
  -8   3   9       17.87       18.80      8.91 o 
  -7   3   9       23.90       29.69      8.91 o 
  -6   3   9       15.97       21.77      8.91 o 
  -5   3   9        3.90        6.93      7.92 o 
  -4   3   9       44.19       44.53      8.91 o 
  -3   3   9       33.75       38.59      9.90 o 
  -2   3   9       29.50       33.65      9.90 o 
  -1   3   9      611.80      592.77     23.75 o 
   0   3   9      419.93      374.07     20.78 o 
   1   3   9        0.59       -2.97      9.90 o 
   2   3   9       11.63        4.95     12.86 o 
   3   3   9       42.25       39.58     13.85 o 
   4   3   9      206.69      197.92     22.76 o 
   5   3   9       20.82       15.83     13.85 o 
   6   3   9        0.37      -13.85     13.85 o 
  -8   4   9       14.18        7.92      8.91 o 
  -7   4   9       20.46        5.94      9.90 o 
  -6   4   9       13.49       14.84      7.92 o 
  -5   4   9       11.60        3.96      8.91 o 
  -4   4   9       81.08       87.08     11.88 o 
  -3   4   9      378.76      389.90     18.80 o 
  -2   4   9       50.31       54.43      9.90 o 
  -1   4   9       26.89       35.63      9.90 o 
   0   4   9       64.35       63.33     10.89 o 
   1   4   9      118.67      106.88     13.85 o 
   2   4   9      304.60      313.70     23.75 o 
   3   4   9       10.41       13.85     12.86 o 
   4   4   9       45.11       50.47     14.84 o 
   5   4   9        8.69       13.85     13.85 o 
  -8   5   9        0.16        3.96      6.93 o 
  -7   5   9        0.22       -0.99      6.93 o 
  -6   5   9       29.40       25.73      8.91 o 
  -5   5   9       51.21       45.52      8.91 o 
  -4   5   9        0.16        8.91      5.94 o 
  -3   5   9      174.27      190.99     13.85 o 
  -2   5   9       59.73       54.43      9.90 o 
  -1   5   9      117.93      125.68     13.85 o 
   0   5   9        2.61       -3.96      8.91 o 
   1   5   9       10.13        6.93     10.89 o 
   2   5   9       21.66       35.63     12.86 o 
   3   5   9       23.55       13.85     15.83 o 
   4   5   9        5.53       -0.99     12.86 o 
   5   5   9       27.58       36.62     13.85 o 
  -8   6   9        7.66        5.94      6.93 o 
  -7   6   9        3.67       -6.93      7.92 o 
  -6   6   9        6.49       -8.91      8.91 o 
  -5   6   9        0.03        9.90      7.92 o 
  -4   6   9       93.20      100.94     11.88 o 
  -3   6   9      341.53      329.54     18.80 o 
  -2   6   9       81.88       84.12     11.88 o 
  -1   6   9        3.57        5.94      7.92 o 
   0   6   9       20.53       26.72      7.92 o 
   1   6   9      120.50      137.55     12.86 o 
   2   6   9        4.75       -0.99      9.90 o 
   3   6   9        3.74      -12.86     12.86 o 
   4   6   9       24.83        2.97     13.85 o 
   5   6   9        2.41       19.79     12.86 o 
  -7   7   9        0.59        3.96      7.92 o 
  -6   7   9        4.61        0.99      6.93 o 
  -5   7   9       19.79       19.79      6.93 o 
  -4   7   9       12.31       11.88      7.92 o 
  -3   7   9       27.28       24.74      9.90 o 
  -2   7   9      202.39      189.01     14.84 o 
  -1   7   9      237.91      222.66     17.81 o 
   0   7   9      163.21      164.27     15.83 o 
   1   7   9        3.90        2.97      8.91 o 
   2   7   9       44.76       33.65     10.89 o 
   3   7   9        8.04        0.99     13.85 o 
   4   7   9        4.16       10.89     12.86 o 
   5   7   9       39.94       28.70     15.83 o 
  -7   8   9        1.39       -2.97      7.92 o 
  -6   8   9       12.07       23.75      6.93 o 
  -5   8   9        1.32       13.85      7.92 o 
  -4   8   9        0.16        8.91      7.92 o 
  -3   8   9        8.42        3.96      7.92 o 
  -2   8   9      295.39      304.80     17.81 o 
  -1   8   9        1.80       -9.90      9.90 o 
   0   8   9       83.88       88.07     12.86 o 
   1   8   9       40.78       50.47     10.89 o 
   2   8   9        4.81       10.89      9.90 o 
   3   8   9        0.35       -1.98     11.88 o 
   4   8   9       50.17       53.44     16.82 o 
  -7   9   9        0.06        2.97      6.93 o 
  -6   9   9       12.70       11.88      7.92 o 
  -5   9   9       33.21       22.76      8.91 o 
  -4   9   9      110.08       89.06     11.88 o 
  -3   9   9       31.03       27.71     10.89 o 
  -2   9   9       95.71       97.97     10.89 o 
  -1   9   9        9.23       -0.99      7.92 o 
   0   9   9       12.34       15.83      9.90 o 
   1   9   9       33.54       23.75     10.89 o 
   2   9   9      124.21      103.91     14.84 o 
   3   9   9       18.14       11.88     11.88 o 
   4   9   9       35.76       10.89     14.84 o 
  -6  10   9        2.56        6.93      6.93 o 
  -5  10   9        8.86        8.91      7.92 o 
  -4  10   9        0.06       -2.97      6.93 o 
  -3  10   9        3.84       -0.99      6.93 o 
  -2  10   9        8.43        3.96      7.92 o 
  -1  10   9        2.95       -1.98      6.93 o 
   0  10   9      159.07      152.40     13.85 o 
   1  10   9       19.59       26.72      8.91 o 
   2  10   9      134.26      117.76     15.83 o 
   3  10   9       30.37       20.78     12.86 o 
  -5  11   9        0.87       -2.97      5.94 o 
  -4  11   9        1.25        4.95      6.93 o 
  -3  11   9        0.50       -2.97      6.93 o 
  -2  11   9        8.62        6.93      7.92 o 
  -1  11   9       58.77       58.39      8.91 o 
   0  11   9       22.13       30.68      8.91 o 
   1  11   9       16.29       22.76      7.92 o 
   2  11   9        2.74       -1.98      8.91 o 
   3  11   9       13.82       13.85      9.90 o 
  -4  12   9       42.46       38.59      7.92 o 
  -3  12   9        1.99        3.96      6.93 o 
  -2  12   9       13.23        3.96      6.93 o 
  -1  12   9       32.23       39.58      8.91 o 
   0  12   9        0.45       -0.99      7.92 o 
   1  12   9        1.49       -0.99      6.93 o 
   2  12   9        8.54        0.00      8.91 o 
  -3  13   9       44.97       47.50      7.92 o 
  -2  13   9        6.73       -5.94      6.93 o 
  -1  13   9        7.91        0.00      5.94 o 
   0  13   9       14.82       23.75      7.92 o 
  -8   0  10        6.08        9.90      9.90 o 
  -7   0  10       30.71       24.74     11.88 o 
  -6   0  10        9.54       -0.99      9.90 o 
  -5   0  10       54.91       41.56     11.88 o 
  -4   0  10      763.23      692.72     26.72 o 
  -3   0  10      182.74      165.26     15.83 o 
  -2   0  10      216.75      234.54     16.82 o 
  -1   0  10        0.87        0.99      8.91 o 
   0   0  10       55.83       69.27     11.88 o 
   1   0  10      139.94      145.47     16.82 o 
   2   0  10       11.22       11.88     10.89 o 
   3   0  10        0.90       -7.92     10.89 o 
   4   0  10       22.25       14.84     13.85 o 
   5   0  10        0.01       -4.95     11.88 o 
  -8   1  10        4.87       -3.96      8.91 o 
  -7   1  10        0.04       -4.95      8.91 o 
  -6   1  10        1.76        7.92      8.91 o 
  -5   1  10       11.31       17.81      9.90 o 
  -4   1  10        7.17       20.78      9.90 o 
  -3   1  10      235.22      238.49     16.82 o 
  -2   1  10        3.65        1.98      9.90 o 
  -1   1  10       29.17       37.60     10.89 o 
   0   1  10        4.30        3.96      8.91 o 
   1   1  10        7.64       21.77     11.88 o 
   2   1  10        1.88       -7.92     11.88 o 
   3   1  10        9.20        9.90     12.86 o 
   4   1  10       38.88       25.73     14.84 o 
   5   1  10        0.09       -2.97     11.88 o 
  -8   2  10       39.16       45.52     11.88 o 
  -7   2  10       36.58       40.57     10.89 o 
  -6   2  10       12.49       14.84      7.92 o 
  -5   2  10       47.13       38.59     11.88 o 
  -4   2  10      239.82      213.75     15.83 o 
  -3   2  10       23.84       15.83     10.89 o 
  -2   2  10      281.58      287.97     18.80 o 
  -1   2  10      456.87      481.94     22.76 o 
   0   2  10        1.38       -7.92     10.89 o 
   1   2  10        9.48        7.92     11.88 o 
   2   2  10        0.37        0.00     11.88 o 
   3   2  10       12.33       13.85     12.86 o 
   4   2  10       72.64       44.53     17.81 o 
   5   2  10        9.97        5.94     12.86 o 
  -8   3  10       10.31       11.88      8.91 o 
  -7   3  10        0.22        5.94      8.91 o 
  -6   3  10        4.26        6.93      7.92 o 
  -5   3  10        0.91       11.88      7.92 o 
  -4   3  10        0.64        2.97      8.91 o 
  -3   3  10      226.15      216.72     16.82 o 
  -2   3  10      220.34      184.07     15.83 o 
  -1   3  10      410.68      431.47     21.77 o 
   0   3  10      284.35      279.07     20.78 o 
   1   3  10        2.40        4.95     10.89 o 
   2   3  10      193.53      165.26     18.80 o 
   3   3  10       20.81        4.95     14.84 o 
   4   3  10       36.45       35.63     13.85 o 
   5   3  10        6.17       15.83     12.86 o 
  -8   4  10        1.84       -7.92      7.92 o 
  -7   4  10        8.13       10.89      9.90 o 
  -6   4  10       22.00       25.73      8.91 o 
  -5   4  10        0.48       14.84      6.93 o 
  -4   4  10       14.88       13.85      8.91 o 
  -3   4  10      164.21      160.32     14.84 o 
  -2   4  10        1.78        8.91      7.92 o 
  -1   4  10        1.00       10.89      7.92 o 
   0   4  10      125.53      110.84     14.84 o 
   1   4  10      551.79      534.38     27.71 o 
   2   4  10       22.76       -2.97     14.84 o 
   3   4  10       28.82       18.80     13.85 o 
   4   4  10        0.00        8.91     13.85 o 
   5   4  10       13.39       21.77     13.85 o 
  -7   5  10        0.46        0.99      7.92 o 
  -6   5  10       37.44       43.54      8.91 o 
  -5   5  10        0.06        6.93      6.93 o 
  -4   5  10       43.55       40.57      9.90 o 
  -3   5  10       18.97       27.71      7.92 o 
  -2   5  10      126.98      152.40     12.86 o 
  -1   5  10       26.29        9.90      9.90 o 
   0   5  10      108.71       95.99     12.86 o 
   1   5  10       41.63       15.83     13.85 o 
   2   5  10        4.25       12.86      9.90 o 
   3   5  10        6.99      -12.86     14.84 o 
   4   5  10       10.36       31.67     11.88 o 
  -7   6  10       35.72       34.64      8.91 o 
  -6   6  10       38.08       20.78      8.91 o 
  -5   6  10       10.63       11.88      8.91 o 
  -4   6  10       84.79       88.07     10.89 o 
  -3   6  10        4.73        7.92      9.90 o 
  -2   6  10        0.21       -3.96      9.90 o 
  -1   6  10        9.54       -9.90      9.90 o 
   0   6  10       36.41       26.72     11.88 o 
   1   6  10       18.08       26.72     10.89 o 
   2   6  10       29.08       17.81     13.85 o 
   3   6  10        0.68       -0.99     12.86 o 
   4   6  10        1.88        0.99     12.86 o 
  -7   7  10       10.03        8.91      7.92 o 
  -6   7  10        0.09        0.99      7.92 o 
  -5   7  10        4.51       10.89      6.93 o 
  -4   7  10       86.02       74.22     10.89 o 
  -3   7  10       17.80       13.85      9.90 o 
  -2   7  10       10.74       18.80      9.90 o 
  -1   7  10       50.46       59.38     10.89 o 
   0   7  10      182.86      188.02     15.83 o 
   1   7  10       26.56       24.74     10.89 o 
   2   7  10        0.12       10.89     10.89 o 
   3   7  10        8.50       11.88     13.85 o 
   4   7  10        1.32       14.84     10.89 o 
  -6   8  10       78.81       66.30     10.89 o 
  -5   8  10       33.42       27.71      9.90 o 
  -4   8  10        1.55        7.92      6.93 o 
  -3   8  10      110.42      130.63     13.85 o 
  -2   8  10       62.20       59.38      9.90 o 
  -1   8  10        0.73        3.96      8.91 o 
   0   8  10       14.86       18.80      8.91 o 
   1   8  10        1.30       -5.94     10.89 o 
   2   8  10      136.02      125.68     15.83 o 
   3   8  10       20.84       31.67     12.86 o 
  -6   9  10        0.41       -0.99      6.93 o 
  -5   9  10       42.08       56.41      8.91 o 
  -4   9  10       41.17       34.64      9.90 o 
  -3   9  10        8.58       13.85      6.93 o 
  -2   9  10       27.16       18.80      8.91 o 
  -1   9  10       21.14        4.95      8.91 o 
   0   9  10       86.14      106.88     12.86 o 
   1   9  10        3.50        3.96      8.91 o 
   2   9  10       39.24       45.52     11.88 o 
   3   9  10        4.25       16.82     10.89 o 
  -5  10  10       14.51       -2.97      8.91 o 
  -4  10  10        0.66        2.97      5.94 o 
  -3  10  10        9.56        3.96      7.92 o 
  -2  10  10        0.01       11.88      6.93 o 
  -1  10  10        0.44        5.94      6.93 o 
   0  10  10       74.90       81.15     12.86 o 
   1  10  10        2.01        4.95      6.93 o 
   2  10  10        3.23        2.97      7.92 o 
  -4  11  10        5.12        3.96      6.93 o 
  -3  11  10        2.52        0.99      6.93 o 
  -2  11  10        0.85        0.99      6.93 o 
  -1  11  10        6.47        8.91      6.93 o 
   0  11  10        0.46        0.00      6.93 o 
   1  11  10       12.66       23.75      8.91 o 
  -3  12  10        3.32       12.86      6.93 o 
  -2  12  10        2.98        2.97      6.93 o 
  -1  12  10       15.28        4.95      8.91 o 
   0  12  10       14.98        4.95      8.91 o 
  -7   1  11       31.33       31.67     10.89 o 
  -6   1  11       81.37       83.13     12.86 o 
  -5   1  11      126.14      125.68     14.84 o 
  -4   1  11       37.01       31.67      8.91 o 
  -3   1  11       25.03       25.73     12.86 o 
  -2   1  11      331.25      279.07     19.79 o 
  -1   1  11       23.75       21.77     12.86 o 
   0   1  11       26.97       29.69     12.86 o 
   1   1  11       19.91        8.91     11.88 o 
   2   1  11       14.74        5.94     12.86 o 
   3   1  11       31.60       18.80     13.85 o 
   4   1  11        3.34       -0.99     12.86 o 
  -7   2  11       19.89       25.73      9.90 o 
  -6   2  11        0.78       -1.98      7.92 o 
  -5   2  11       13.30       21.77      7.92 o 
  -4   2  11       79.09       92.03     13.85 o 
  -3   2  11       37.26       42.55     10.89 o 
  -2   2  11      128.86      124.69     15.83 o 
  -1   2  11       78.06       58.39     12.86 o 
   0   2  11       11.22       -3.96     11.88 o 
   1   2  11        2.89       -5.94     12.86 o 
   2   2  11       15.80       28.70     12.86 o 
   3   2  11        3.95      -11.88     13.85 o 
   4   2  11        0.01      -13.85     13.85 o 
  -7   3  11        0.00       -5.94      8.91 o 
  -6   3  11        6.08       12.86      8.91 o 
  -5   3  11        0.30       -8.91      8.91 o 
  -4   3  11       61.41       60.37     10.89 o 
  -3   3  11       98.24       87.08     12.86 o 
  -2   3  11      169.93      155.37     14.84 o 
  -1   3  11       52.33       68.28     11.88 o 
   0   3  11       74.72       68.28     13.85 o 
   1   3  11       87.07       81.15     13.85 o 
   2   3  11       16.41        2.97     12.86 o 
   3   3  11       98.29       86.10     18.80 o 
   4   3  11        1.69      -14.84     14.84 o 
  -7   4  11        3.36       -7.92      7.92 o 
  -6   4  11       68.72       76.20     10.89 o 
  -5   4  11        0.40        7.92      8.91 o 
  -4   4  11       47.18       44.53      9.90 o 
  -3   4  11       22.02       19.79      9.90 o 
  -2   4  11       81.67       70.26     12.86 o 
  -1   4  11      335.73      330.53     20.78 o 
   0   4  11      126.86      108.86     15.83 o 
   1   4  11        1.91      -11.88     11.88 o 
   2   4  11       18.20       36.62     13.85 o 
   3   4  11        4.45       -9.90     12.86 o 
   4   4  11       33.85       21.77     14.84 o 
  -7   5  11        4.83       11.88      6.93 o 
  -6   5  11        2.59       12.86      7.92 o 
  -5   5  11       37.66       34.64      9.90 o 
  -4   5  11      151.55      126.67     13.85 o 
  -3   5  11        0.67        0.00      7.92 o 
  -2   5  11       71.33       72.24     10.89 o 
  -1   5  11        5.40        4.95     10.89 o 
   0   5  11        4.66        0.99     10.89 o 
   1   5  11        6.38        2.97     12.86 o 
   2   5  11        2.49        1.98      9.90 o 
   3   5  11        7.54       23.75     12.86 o 
   4   5  11        1.08        0.99     11.88 o 
  -6   6  11        2.37        4.95      6.93 o 
  -5   6  11        0.20        3.96      6.93 o 
  -4   6  11        7.29       -8.91      8.91 o 
  -3   6  11        4.48        6.93      8.91 o 
  -2   6  11       65.11       39.58     11.88 o 
  -1   6  11      109.43      122.71     13.85 o 
   0   6  11        6.40       15.83      8.91 o 
   1   6  11       44.49       63.33     11.88 o 
   2   6  11        7.36        9.90     10.89 o 
   3   6  11        4.34       20.78     11.88 o 
  -6   7  11        1.47       -4.95      7.92 o 
  -5   7  11       59.76       61.36     10.89 o 
  -4   7  11       30.73       29.69     10.89 o 
  -3   7  11       29.89       31.67      9.90 o 
  -2   7  11       10.73       15.83      8.91 o 
  -1   7  11        1.57        0.00      7.92 o 
   0   7  11       12.12       21.77     10.89 o 
   1   7  11        0.01        0.00     10.89 o 
   2   7  11       21.28       31.67     10.89 o 
   3   7  11       38.04       23.75     12.86 o 
  -6   8  11        1.86       -7.92      7.92 o 
  -5   8  11        4.31        3.96      6.93 o 
  -4   8  11        1.75       -0.99      7.92 o 
  -3   8  11        0.99        8.91      5.94 o 
  -2   8  11       16.79       19.79      7.92 o 
  -1   8  11       18.91        9.90      8.91 o 
   0   8  11        8.60       14.84      8.91 o 
   1   8  11        6.57       -1.98      9.90 o 
   2   8  11      137.90      148.44     16.82 o 
  -5   9  11      104.88       98.96     10.89 o 
  -4   9  11       11.85        8.91      7.92 o 
  -3   9  11        1.31       -3.96      7.92 o 
  -2   9  11        1.60       -8.91      8.91 o 
  -1   9  11       28.21       34.64      8.91 o 
   0   9  11       15.10       19.79      9.90 o 
   1   9  11        3.37        0.00      8.91 o 
   2   9  11        1.52        1.98      9.90 o 
  -4  10  11       32.38       33.65      8.91 o 
  -3  10  11        9.56        4.95      7.92 o 
  -2  10  11        3.67        1.98      6.93 o 
  -1  10  11        2.61        1.98      6.93 o 
   0  10  11        1.23        4.95      8.91 o 
   1  10  11       11.01       22.76      8.91 o 
  -2  11  11        0.18       -3.96      6.93 o 
  -7   0  12        0.35        6.93      8.91 o 
  -6   0  12       71.79       57.40     12.86 o 
  -5   0  12       35.57       51.46     10.89 o 
  -4   0  12        0.43        3.96      7.92 o 
  -3   0  12       54.11       44.53     11.88 o 
  -2   0  12      251.91      251.36     19.79 o 
  -1   0  12        6.06       15.83     11.88 o 
   0   0  12      241.23      257.30     20.78 o 
   1   0  12        2.17      -10.89     11.88 o 
   2   0  12       45.98       46.51     14.84 o 
   3   0  12        7.94       15.83     11.88 o 
  -7   1  12        2.60       -9.90     10.89 o 
  -6   1  12        5.42        5.94      8.91 o 
  -5   1  12       76.42       61.36     12.86 o 
  -4   1  12       43.06       50.47     10.89 o 
  -3   1  12        9.76       17.81      9.90 o 
  -2   1  12       42.16       41.56     11.88 o 
  -1   1  12       23.93       13.85     11.88 o 
   0   1  12        2.71        1.98     12.86 o 
   1   1  12       29.42       40.57     14.84 o 
   2   1  12        0.43        0.00      9.90 o 
   3   1  12        0.84       -3.96     10.89 o 
  -7   2  12       21.38       20.78      8.91 o 
  -6   2  12       12.07        9.90      9.90 o 
  -5   2  12       13.79        2.97      9.90 o 
  -4   2  12      170.19      150.42     16.82 o 
  -3   2  12      117.48      101.93     13.85 o 
  -2   2  12        9.35       11.88      8.91 o 
  -1   2  12        0.92      -10.89     10.89 o 
   0   2  12       56.40       47.50     12.86 o 
   1   2  12       55.48       66.30     13.85 o 
   2   2  12       11.95       10.89     11.88 o 
   3   2  12       19.83       10.89     12.86 o 
  -6   3  12       63.33       56.41     11.88 o 
  -5   3  12       23.60       37.60      9.90 o 
  -4   3  12        4.73        6.93      7.92 o 
  -3   3  12       58.16       63.33     10.89 o 
  -2   3  12       59.18       59.38     12.86 o 
  -1   3  12       11.58       17.81     10.89 o 
   0   3  12      236.90      216.72     17.81 o 
   1   3  12       36.20       60.37     13.85 o 
   2   3  12       59.52       41.56     13.85 o 
   3   3  12        0.37       15.83     10.89 o 
  -6   4  12        0.92       -5.94      8.91 o 
  -5   4  12       15.04       16.82      7.92 o 
  -4   4  12        7.45        0.99      7.92 o 
  -3   4  12        9.43        4.95      9.90 o 
  -2   4  12      243.43      198.91     16.82 o 
  -1   4  12       13.58        9.90     10.89 o 
   0   4  12        1.27       10.89     11.88 o 
   1   4  12        0.35       -0.99      9.90 o 
   2   4  12        3.26      -12.86     12.86 o 
   3   4  12       16.27        8.91     11.88 o 
  -6   5  12        0.12       12.86      6.93 o 
  -5   5  12        3.76        8.91      7.92 o 
  -4   5  12        9.55       -0.99      7.92 o 
  -3   5  12       15.37        8.91     10.89 o 
  -2   5  12        5.04        5.94      9.90 o 
  -1   5  12        2.37       -5.94      9.90 o 
   0   5  12       56.71       51.46     12.86 o 
   1   5  12       55.18       44.53     11.88 o 
   2   5  12        0.45        0.99     10.89 o 
  -6   6  12        8.29        6.93      7.92 o 
  -5   6  12        0.24       -5.94      7.92 o 
  -4   6  12        0.12        6.93      6.93 o 
  -3   6  12        5.02        5.94      8.91 o 
  -2   6  12       94.08       89.06     11.88 o 
  -1   6  12        8.49       14.84      9.90 o 
   0   6  12        7.11       12.86      8.91 o 
   1   6  12        1.14      -10.89     10.89 o 
   2   6  12        4.43       -7.92     13.85 o 
  -5   7  12        0.18       11.88      5.94 o 
  -4   7  12        0.39       13.85      6.93 o 
  -3   7  12        3.39        3.96      5.94 o 
  -2   7  12        1.19       -1.98      7.92 o 
  -1   7  12        1.49       -3.96      8.91 o 
   0   7  12       10.26       -4.95     10.89 o 
   1   7  12       72.22       69.27     13.85 o 
  -4   8  12        2.09       -6.93      7.92 o 
  -3   8  12       44.56       32.66      9.90 o 
  -2   8  12        1.36       10.89      7.92 o 
  -1   8  12       11.10       -1.98      8.91 o 
   0   8  12        9.65       -9.90      9.90 o 
   1   8  12        0.67       10.89      8.91 o 
  -3   9  12        1.92        4.95      6.93 o 
  -2   9  12        0.01       -7.92      7.92 o 
  -1   9  12        1.74       -1.98      7.92 o 
  -6   1  13        0.19       -6.93      8.91 o 
  -5   1  13        1.66        4.95      7.92 o 
  -4   1  13        5.14       -0.99      8.91 o 
  -3   1  13        2.16        6.93      7.92 o 
  -2   1  13       26.32       17.81     10.89 o 
  -1   1  13       82.20       61.36     16.82 o 
   0   1  13       91.55       86.10     14.84 o 
   1   1  13        0.21      -12.86     12.86 o 
   2   1  13       19.85       -0.99     12.86 o 
  -6   2  13       47.93       37.60     10.89 o 
  -5   2  13        0.02       13.85      7.92 o 
  -4   2  13        0.51        1.98      8.91 o 
  -3   2  13       27.13       12.86     11.88 o 
  -2   2  13       15.53       15.83      9.90 o 
  -1   2  13        0.96        4.95      8.91 o 
   0   2  13        8.31       20.78     11.88 o 
   1   2  13       12.62        1.98     12.86 o 
   2   2  13       27.15       10.89     14.84 o 
  -5   3  13        8.43       23.75      7.92 o 
  -4   3  13       26.31       18.80      8.91 o 
  -3   3  13        0.00       -7.92     10.89 o 
  -2   3  13        5.89        0.00      8.91 o 
  -1   3  13       32.72       28.70     11.88 o 
   0   3  13       24.97       11.88     11.88 o 
   1   3  13        1.37       -1.98     10.89 o 
  -5   4  13       27.97       11.88      8.91 o 
  -4   4  13       29.71       17.81      9.90 o 
  -3   4  13       14.51       19.79      8.91 o 
  -2   4  13        0.15        4.95      8.91 o 
  -1   4  13       11.23       18.80      9.90 o 
   0   4  13       16.63        0.00     10.89 o 
   1   4  13       13.62       12.86     11.88 o 
  -5   5  13        0.10        2.97      6.93 o 
  -4   5  13        9.63       20.78      7.92 o 
  -3   5  13       16.19       31.67      8.91 o 
  -2   5  13        0.40       -8.91      8.91 o 
  -1   5  13        0.92        3.96      9.90 o 
   0   5  13       45.95       45.52     10.89 o 
   1   5  13        1.97        6.93      8.91 o 
  -4   6  13       18.06       22.76      7.92 o 
  -3   6  13       11.79        1.98      8.91 o 
  -2   6  13       23.74       11.88      9.90 o 
  -1   6  13        3.14        0.99      8.91 o 
   0   6  13       31.12       13.85      9.90 o 
  -3   7  13       26.39       28.70      7.92 o 
  -2   7  13        9.51       10.89      7.92 o 
  -1   7  13        1.60       -8.91      8.91 o 
  -4   0  14        3.46       12.86      8.91 o 
  -3   0  14       14.32       20.78      9.90 o 
  -2   0  14        8.40       22.76      9.90 o 
  -1   0  14        4.21       18.80     10.89 o 
   0   0  14       31.38       28.70     12.86 o 
  -4   1  14        1.09       -2.97      8.91 o 
  -3   1  14        2.47        3.96      8.91 o 
  -2   1  14        4.88       10.89      9.90 o 
  -1   1  14       12.44       16.82     10.89 o 
   0   1  14       35.01       38.59     11.88 o 
  -4   2  14        2.09       -9.90      9.90 o 
  -3   2  14        1.05        3.96      9.90 o 
  -2   2  14       17.86       15.83      9.90 o 
  -1   2  14        5.29       15.83      9.90 o 
  -3   3  14       11.75        8.91      9.90 o 
  -2   3  14        2.57       18.80      7.92 o 
  -1   3  14        4.74       12.86      8.91 o 
                                                 
